# Supplementary material for: Transcriptome wide analyses reveal a sustained cellular stress response in the gill tissue of Trematomus bernacchii after acclimation to multiple stressors
Source: BMC Genomics. 2016 Feb 20;17:127. doi: 10.1186/s12864-016-2454-3 (PMC4761167; doi:10.1186/s12864-016-2454-3)
Supplement: Additional file 1: Table S1. — GO over representation analysis: This analysis table contains the raw data for the identification of GO terms over-represented in the 7d multi-stressor up-regulated, 7d multi-stressor down-regulated, 28d multi-stressor up-regulated, 28 multi-stressor down-regulated, 56 multi-stressor up-regulated, and 56 multi-stressor down-regulated subgroups. The table provides the GO-ID, GO Term, and number of terms found if over-represented in the subgroup (a blank entry indicates a lack of significance for that GO term). The total number of each GO terms found in the reference transcriptome is also included. (XLSX 21 kb) [file 12864_2016_2454_MOESM1_ESM.xlsx]

## Sheet: p_0.01
GO-ID	Term	Category	7d UP	7d DOWN	28d UP	28d DOWN	56d UP	56d DOWN
GO:0005576	extracellular region	C	10	7	4
GO:0005811	lipid particle	C	2
GO:0005858	axonemal dynein complex	C	2
GO:0008076	voltage-gated potassium channel complex	C		3
GO:0017053	transcriptional repressor complex	C						2
GO:0001071	nucleic acid binding transcription factor activity	F	20
GO:0003725	double-stranded RNA binding	F	7
GO:0003924	GTPase activity	F	11	9
GO:0004114	3',5'-cyclic-nucleotide phosphodiesterase activity	F		4
GO:0004176	ATP-dependent peptidase activity	F		2
GO:0004379	glycylpeptide N-tetradecanoyltransferase activity	F		1
GO:0004817	cysteine-tRNA ligase activity	F	3
GO:0004850	uridine phosphorylase activity	F	2
GO:0004867	serine-type endopeptidase inhibitor activity	F						2
GO:0005249	voltage-gated potassium channel activity	F		3
GO:0005261	cation channel activity	F		6
GO:0005525	GTP binding	F					8
GO:0008171	O-methyltransferase activity	F	2
GO:0008233	peptidase activity	F			6
GO:0015280	ligand-gated sodium channel activity	F		2
GO:0016493	C-C chemokine receptor activity	F		2
GO:0016712	oxidoreductase activity, acting on paired donors, with incorporation or reduction of molecular oxygen, reduced flavin or flavoprotein as one donor, and incorporation of one atom of oxygen	F	2
GO:0016758	transferase activity, transferring hexosyl groups	F					2
GO:0016831	carboxy-lyase activity	F				1
GO:0016874	ligase activity	F	14
GO:0020037	heme binding	F	4
GO:0022892	substrate-specific transporter activity	F		12
GO:0030170	pyridoxal phosphate binding	F				1
GO:0030338	CMP-N-acetylneuraminate monooxygenase activity	F		1
GO:0051015	actin filament binding	F						2
GO:0051537	2 iron, 2 sulfur cluster binding	F		1
GO:0000160	phosphorelay signal transduction system	P		2
GO:0002376	immune system process	P	23
GO:0006399	tRNA metabolic process	P	8
GO:0006412	translation	P	17
GO:0006423	cysteinyl-tRNA aminoacylation	P	3
GO:0006499	N-terminal protein myristoylation	P		1
GO:0006507	GPI anchor release	P		2
GO:0006534	cysteine metabolic process	P	3
GO:0006954	inflammatory response	P		2
GO:0007049	cell cycle	P					8
GO:0009056	catabolic process	P					8
GO:0009166	nucleotide catabolic process	P	2
GO:0010951	negative regulation of endopeptidase activity	P						2
GO:0015672	monovalent inorganic cation transport	P		6
GO:0021532	neural tube patterning	P		2
GO:0032196	transposition	P					2
GO:0034220	ion transmembrane transport	P		10
GO:0035118	embryonic pectoral fin morphogenesis	P		2
GO:0035775	pronephric glomerulus morphogenesis	P	2
GO:0046381	CMP-N-acetylneuraminate metabolic process	P		1
GO:0070098	chemokine-mediated signaling pathway	P		2
GO:0072078	nephron tubule morphogenesis	P	2
GO:0072521	purine-containing compound metabolic process	P		5
GO:0090090	negative regulation of canonical Wnt signaling pathway	P		2

## Sheet: p_0.05
GO-ID	GO Term	7d Stressor Up Regulated	7d Stressor Down Regulated	28d Stressor Up Regulated	28d Stressor Down Regulated	56d Stressor Up Regulated	56d Stressor Down Regulated							# in set
Cellular Component
GO-ID	GO Term	7d Stressor Up Regulated	7d Stressor Down Regulated	28d Stressor Up Regulated	28d Stressor Down Regulated	56d Stressor Up Regulated	56d Stressor Down Regulated							# in set
GO:0005578	proteinaceous extracellular matrix		5											146
GO:0005615	extracellular space	10	7	2										199
GO:0005783	endoplasmic reticulum				1									281
GO:0005811	lipid particle	2												2
GO:0005829	cytosol			2										274
GO:0005834	heterotrimeric G-protein complex					1								10
GO:0005840	ribosome	11												392
GO:0005858	axonemal dynein complex	2												7
GO:0008076	voltage-gated potassium channel complex		3											44
GO:0016021	integral component of membrane		22											1371
GO:0017053	transcriptional repressor complex						2							19
Molecular Function
GO-ID	GO Term	7d Stressor Up Regulated	7d Stressor Down Regulated	28d Stressor Up Regulated	28d Stressor Down Regulated	56d Stressor Up Regulated	56d Stressor Down Regulated							# in set
GO:0001071	nucleic acid binding transcription factor activity	20												678
GO:0003725	double-stranded RNA binding	7												3
GO:0003810	protein-glutamine gamma-glutamyltransferase activity		1											4
GO:0003924	GTPase activity	11	9											258
GO:0003950	NAD+ ADP-ribosyltransferase activity			1										23
GO:0004114	3',5'-cyclic-nucleotide phosphodiesterase activity		4											44
GO:0004176	ATP-dependent peptidase activity		2											3
GO:0004386	helicase activity	8												208
GO:0004499	N,N-dimethylaniline monooxygenase activity		1											4
GO:0004510	tryptophan 5-monooxygenase activity	1												1
GO:0004518	nuclease activity						2							145
GO:0004817	cysteine-tRNA ligase activity	3												3
GO:0004849	uridine kinase activity	1												1
GO:0004850	uridine phosphorylase activity	2												2
GO:0004867	serine-type endopeptidase inhibitor activity						2							15
GO:0004871	signal transducer activity		22											1481
GO:0005030	neurotrophin receptor activity		1											1
GO:0005160	transforming growth factor beta receptor binding		1											2
GO:0005200	structural constituent of cytoskeleton	2												21
GO:0005230	extracellular ligand-gated ion channel activity		3											70
GO:0005249	voltage-gated potassium channel activity		3											43
GO:0005525	GTP binding	7				8								178
GO:0008135	translation factor activity, nucleic acid binding		4											133
GO:0008137	NADH dehydrogenase (ubiquinone) activity		1											4
GO:0008171	O-methyltransferase activity	2												3
GO:0008233	peptidase activity	23		6			5							890
GO:0009055	electron carrier activity		1											1
GO:0015280	ligand-gated sodium channel activity		2											5
GO:0015377	cation:chloride symporter activity						1							7
GO:0016712	oxidoreductase activity	2												4
GO:0016746	transferase activity, acyl groups			2										311
GO:0016758	transferase activity, hexosyl groups		3			2								58
GO:0016772	transferase activity, phosphorus-containing groups						7							1900
GO:0016831	carboxy-lyase activity				1									13
GO:0017111	nucleoside-triphosphatase activity					5								961
GO:0020037	heme binding	4												38
GO:0030170	pyridoxal phosphate binding				1									31
GO:0043167	ion binding				3									7934
GO:0047045	testosterone 17-beta-dehydrogenase (NADP+) activity		1											2
GO:0051015	actin filament binding						2							36
Biological Process
GO-ID	GO Term	7d Stressor Up Regulated	7d Stressor Down Regulated	28d Stressor Up Regulated	28d Stressor Down Regulated	56d Stressor Up Regulated	56d Stressor Down Regulated							# in set
GO:0000160	phosphorelay signal transduction system		2											11
GO:0002376	immune system process	23												408
GO:0003341	cilium movement	2												16
GO:0006120	mitochondrial electron transport, NADH to ubiquinone		1											4
GO:0006144	purine nucleobase metabolic process		4											108
GO:0006206	pyrimidine nucleobase metabolic process	3												35
GO:0006259	DNA metabolic process					4	4							687
GO:0006423	cysteinyl-tRNA aminoacylation	3												3
GO:0006507	GPI anchor release		2											1
GO:0006534	cysteine metabolic process	3												6
GO:0006702	androgen biosynthetic process		1											2
GO:0006814	sodium ion transport		3											59
GO:0006950	response to stress	19												734
GO:0006954	inflammatory response		2											3
GO:0007049	cell cycle					8								450
GO:0007156	homophilic cell adhesion				1									78
GO:0007165	signal transduction		54											4357
GO:0008210	estrogen metabolic process		1											3
GO:0008219	cell death	11												318
GO:0008283	cell proliferation		6											268
GO:0009116	nucleoside metabolic process	3												46
GO:0009166	nucleotide catabolic process	2												7
GO:0009790	embryo development		11											596
GO:0010951	negative regulation of endopeptidase activity						2							28
GO:0016567	protein ubiquitination	5												102
GO:0018149	peptide cross-linking		1											4
GO:0021532	neural tube patterning		2											4
GO:0030198	extracellular matrix organization			1										36
GO:0032196	transposition					2								39
GO:0034655	nucleobase-containing compound catabolic process					5								863
GO:0035118	embryonic pectoral fin morphogenesis		2											6
GO:0035775	pronephric glomerulus morphogenesis	2												2
GO:0038032	termination of G-protein coupled receptor signaling					1								24
GO:0042427	serotonin biosynthetic process	1												1
GO:0042592	homeostatic process			2										342
GO:0043066	negative regulation of apoptotic process		2											34
GO:0044211	CTP salvage	1												1
GO:0045104	intermediate filament cytoskeleton organization		1											1
GO:0048703	embryonic viscerocranium morphogenesis	2												18
GO:0051084	'de novo' posttranslational protein folding	1												2
GO:0051258	protein polymerization	2												20
GO:0051604	protein maturation			1										32
GO:0060022	hard palate development		1											2
GO:0070098	chemokine-mediated signaling pathway		2											2
GO:0071805	potassium ion transmembrane transport		3											52
GO:0090090	negative regulation of canonical Wnt signaling		2											5
GO:0097264	self proteolysis		1											4
GO:0098742	cell-cell adhesion via plasma-membrane adhesion		3											82
GO:1902476	chloride transmembrane transport						1							12

## Sheet: p_0.05_1s_removed
Cellular Component
GO-ID	GO Term	7d Stressor Up Regulated	7d Stressor Down Regulated	28d Stressor Up Regulated	28d Stressor Down Regulated	56d Stressor Up Regulated	56d Stressor Down Regulated	# in Transcriptome
GO:0005811	lipid particle	2						2
GO:0005858	axonemal dynein complex	2						7
GO:0005615	extracellular space	10	7	2				199
GO:0005840	ribosome	11						392
GO:0008076	voltage-gated potassium channel complex		3					44
GO:0005578	proteinaceous extracellular matrix		5					146
GO:0016021	integral component of membrane		22					1371
GO:0005829	cytosol			2				274
GO:0017053	transcriptional repressor complex						2	19
Molecular Function
GO-ID	GO Term	7d Stressor Up Regulated	7d Stressor Down Regulated	28d Stressor Up Regulated	28d Stressor Down Regulated	56d Stressor Up Regulated	56d Stressor Down Regulated	# in Transcriptome
GO:0008233	peptidase activity	23		6			5	890
GO:0001071	nucleic acid binding transcription factor activity	20						678
GO:0003924	GTPase activity	11	9					258
GO:0004386	helicase activity	8						208
GO:0005525	GTP binding	7				8		178
GO:0003725	double-stranded RNA binding	7						3
GO:0020037	heme binding	4						38
GO:0004817	cysteine-tRNA ligase activity	3						3
GO:0004850	uridine phosphorylase activity	2						2
GO:0005200	structural constituent of cytoskeleton	2						21
GO:0008171	O-methyltransferase activity	2						3
GO:0016712	oxidoreductase activity	2						4
GO:0004871	signal transducer activity		22					1481
GO:0004114	3',5'-cyclic-nucleotide phosphodiesterase activity		4					44
GO:0008135	translation factor activity, nucleic acid binding		4					133
GO:0016758	transferase activity, hexosyl groups		3			2		58
GO:0005230	extracellular ligand-gated ion channel activity		3					70
GO:0005249	voltage-gated potassium channel activity		3					43
GO:0004176	ATP-dependent peptidase activity		2					3
GO:0015280	ligand-gated sodium channel activity		2					5
GO:0003810	protein-glutamine gamma-glutamyltransferase activity		1					4
GO:0016746	transferase activity, acyl groups			2				311
GO:0043167	ion binding				3			7934
GO:0017111	nucleoside-triphosphatase activity					5		961
GO:0004518	nuclease activity						2	145
GO:0004867	serine-type endopeptidase inhibitor activity						2	15
GO:0051015	actin filament binding						2	36
GO:0016772	transferase activity, phosphorus-containing groups						7	1900
Biological Process
GO-ID	GO Term	7d Stressor Up Regulated	7d Stressor Down Regulated	28d Stressor Up Regulated	28d Stressor Down Regulated	56d Stressor Up Regulated	56d Stressor Down Regulated	# in Transcriptome
GO:0002376	immune system process	23						408
GO:0006950	response to stress	19						734
GO:0008219	cell death	11						318
GO:0016567	protein ubiquitination	5						102
GO:0006206	pyrimidine nucleobase metabolic process	3						35
GO:0006423	cysteinyl-tRNA aminoacylation	3						3
GO:0006534	cysteine metabolic process	3						6
GO:0009116	nucleoside metabolic process	3						46
GO:0003341	cilium movement	2						16
GO:0009166	nucleotide catabolic process	2						7
GO:0035775	pronephric glomerulus morphogenesis	2						2
GO:0048703	embryonic viscerocranium morphogenesis	2						18
GO:0051258	protein polymerization	2						20
GO:0007165	signal transduction		54					4357
GO:0009790	embryo development		11					596
GO:0008283	cell proliferation		6					268
GO:0006144	purine nucleobase metabolic process		4					108
GO:0006814	sodium ion transport		3					59
GO:0071805	potassium ion transmembrane transport		3					52
GO:0098742	cell-cell adhesion via plasma-membrane adhesion		3					82
GO:0000160	phosphorelay signal transduction system		2					11
GO:0006507	GPI anchor release		2					1
GO:0006954	inflammatory response		2					3
GO:0021532	neural tube patterning		2					4
GO:0035118	embryonic pectoral fin morphogenesis		2					6
GO:0043066	negative regulation of apoptotic process		2					34
GO:0070098	chemokine-mediated signaling pathway		2					2
GO:0090090	negative regulation of canonical Wnt signaling		2					5
GO:0042592	homeostatic process			2				342
GO:0007049	cell cycle					8		450
GO:0034655	nucleobase-containing compound catabolic process					5		863
GO:0006259	DNA metabolic process					4	4	687
GO:0032196	transposition					2		39
GO:0010951	negative regulation of endopeptidase activity						2	28
