# Supplementary material for: Transcriptome wide analyses reveal a sustained cellular stress response in the gill tissue of Trematomus bernacchii after acclimation to multiple stressors
Source: BMC Genomics. 2016 Feb 20;17:127. doi: 10.1186/s12864-016-2454-3 (PMC4761167; doi:10.1186/s12864-016-2454-3)
Supplement: Additional file 2: Table S2. — Carbohydrate metabolic process: This table provides all differentially expressed genes exceeding the confidence threshold (FDR ≤ 0.05) that are associated with the GO Term carbohydrate metabolic process (GO:0005975) at 7d, 28d and 56d (n = 4). The table includes the gene sequence name from the reference transcriptome, the BLAST result description, the sequence length, the number of BLAST hits to that gene sequence, the minimum e-value of the BLAST hits, the mean similarity, the # of GO terms associated with that sequence, the list of those GO terms, the Enzyme Codes associated with that sequence, InterproScan results associated with that sequence, the log2 adjusted fold change in expression, the log2 counts per million (CPM) of the reads mapped to that sequence, and the p-value and FDR reflecting the confidence in the displayed differential expression of that gene. (XLSX 23 kb) [file 12864_2016_2454_MOESM2_ESM.xlsx]

## Sheet: Sheet1
7d Multistressor treatment vs. 7d Control Treatment
Seq_Name	Seq_Description	Seq_Length	#Hits	min_eValue	mean Similarity	#GOs	GOs	Enzyme_Codes	InterProScan		logFC	logCPM	PValue	FDR
c29346_g1	eno_schja ame: full=enolase ame: full=2-phospho-d-glycerate hydro-lyase ame: full=2-phosphoglycerate dehydratase gi	1184	5	0	0.874	10	P:small molecule metabolic process; P:carbohydrate metabolic process; P:generation of precursor metabolites and energy; P:catabolic process; F:lyase activity; F:ion binding; C:cytosol; P:cellular amino acid metabolic process; C:protein complex; P:cellular nitrogen compound metabolic process; P:biosynthetic process	EC:4.2.1.11	IPR000941 (PRINTS); IPR029065 (G3DSA:3.20.20.GENE3D); IPR000941 (TIGRFAM); IPR020811 (PFAM); IPR020810 (PFAM); IPR000941 (PIRSF); IPR029017 (G3DSA:3.30.390.GENE3D); IPR000941 (PANTHER); IPR020809 (PROSITE_PATTERNS); IPR000941 (HAMAP); IPR029017 (SUPERFAMILY); IPR029065 (SUPERFAMILY)		-6.37767	-1.66467	0.00143892	0.028422
c135562_g1	beta- -galactosyltransferase 1-like	2699	5	0	0.952	5	P:carbohydrate metabolic process; F:transferase activity	transferring glycosyl groups; P:cellular protein modification process; C:Golgi apparatus; P:biosynthetic process; C:cellular_component	-	IPR002659 (PFAM); IPR002659 (PANTHER); PTHR11214:SF20 (PANTHER); SIGNAL_PEPTIDE_H_REGION (PHOBIUS); NON_CYTOPLASMIC_DOMAIN (PHOBIUS); SIGNAL_PEPTIDE (PHOBIUS); SIGNAL_PEPTIDE_N_REGION (PHOBIUS); SIGNAL_PEPTIDE_C_REGION (PHOBIUS); SignalP-noTM (SIGNALP_EUK); IPR029044 (SUPERFAMILY); TMhelix (TMHMM)	-4.62367	-2.63409	0.00107634	0.0229265
c134331_g1	beta- -galactosyltransferase 1-like	2699	5	0	0.952	5	P:carbohydrate metabolic process; F:transferase activity	transferring glycosyl groups; P:cellular protein modification process; C:Golgi apparatus; P:biosynthetic process; C:cellular_component	-	IPR002659 (PFAM); IPR002659 (PANTHER); PTHR11214:SF20 (PANTHER); SIGNAL_PEPTIDE_H_REGION (PHOBIUS); SIGNAL_PEPTIDE_C_REGION (PHOBIUS); SIGNAL_PEPTIDE (PHOBIUS); SIGNAL_PEPTIDE_N_REGION (PHOBIUS); NON_CYTOPLASMIC_DOMAIN (PHOBIUS); SignalP-noTM (SIGNALP_EUK); IPR029044 (SUPERFAMILY); TMhelix (TMHMM)	-3.33213	-2.4435	0.00306007	0.0496343
c163652_g1	beta- -galactosyltransferase 3-like	4668	5	0	0.922	2	P:carbohydrate metabolic process; F:transferase activity	transferring glycosyl groups	-	IPR003859 (PRINTS); IPR029044 (G3DSA:3.90.550.GENE3D); IPR027995 (PFAM); IPR027791 (PFAM); PTHR19300:SF33 (PANTHER); IPR003859 (PANTHER); TRANSMEMBRANE (PHOBIUS); CYTOPLASMIC_DOMAIN (PHOBIUS); NON_CYTOPLASMIC_DOMAIN (PHOBIUS); IPR029044 (SUPERFAMILY); TMhelix (TMHMM)	-2.6159	0.238141	1.63663e-08	2.1881e-06
c79752_g1	glycogen muscle form-like isoform x3	1198	5	0	0.97	3	P:carbohydrate metabolic process; F:transferase activity	transferring glycosyl groups; F:ion binding	-	IPR000811 (PFAM); G3DSA:3.40.50.2000 (GENE3D); IPR000811 (PANTHER); PTHR11468:SF1 (PANTHER); IPR000811 (PROSITE_PATTERNS); SSF53756 (SUPERFAMILY)	-1.79787	1.51861	4.17445e-06	0.000263321
c160751_g1	beta- n-acetylgalactosaminyltransferase 1 isoform x2	3760	5	0	0.96	4	P:carbohydrate metabolic process; F:transferase activity	transferring glycosyl groups; P:lipid metabolic process; C:Golgi apparatus	EC:2.4.1.0	no IPS match	-1.70601	0.437349	0.000338477	0.00942386
c154967_g1	phosphoglycerate mutase 2-like	1109	5	4.63133e-134	0.966	6	P:small molecule metabolic process; P:carbohydrate metabolic process; P:generation of precursor metabolites and energy; P:catabolic process; P:biosynthetic process; F:isomerase activity	EC:5.4.2.1	no IPS match		-1.69752	0.889032	0.000253483	0.00749426
c154390_g1	phosphoglycerate mutase 2-like	1109	5	3.39107e-170	0.97	6	P:small molecule metabolic process; P:carbohydrate metabolic process; P:generation of precursor metabolites and energy; P:catabolic process; P:biosynthetic process; F:isomerase activity	EC:5.4.2.1	no IPS match		-1.59743	1.06613	0.00159618	0.0307508
c166266_g2	mannosyl-oligosaccharide -alpha-mannosidase ib gi	1211	5	6.43809e-39	0.992	4	P:carbohydrate metabolic process; F:ion binding; C:cellular_component; F:hydrolase activity	acting on glycosyl bonds	EC:3.2.1.113	IPR001382 (G3DSA:1.50.10.GENE3D); IPR001382 (PFAM); IPR001382 (PANTHER); PTHR11742:SF40 (PANTHER); IPR001382 (SUPERFAMILY)	-1.58416	-0.236703	0.00014418	0.00479968
c8247_g1	glycogen muscle form-like	666	5	8.2895e-144	0.952	3	F:glycogen phosphorylase activity; F:pyridoxal phosphate binding; P:carbohydrate metabolic process	-	no IPS match		-1.54231	0.135087	0.000807696	0.0185671
c171975_g1	alpha-mannosidase 2c1-like	2856	5	0	0.892	3	P:carbohydrate metabolic process; F:ion binding; F:molecular_function; F:hydrolase activity	acting on glycosyl bonds	EC:3.2.1.24	IPR011682 (PFAM); PTHR11607 (PANTHER); PTHR11607:SF15 (PANTHER); IPR011013 (SUPERFAMILY)	-1.43221	3.51229	6.54143e-06	0.00038469
c121731_g1	beta-enolase isoform x1	713	5	5.56509e-151	0.986	10	P:small molecule metabolic process; P:carbohydrate metabolic process; P:generation of precursor metabolites and energy; P:catabolic process; F:lyase activity; F:ion binding; C:cytosol; P:cellular amino acid metabolic process; C:protein complex; P:cellular nitrogen compound metabolic process; P:biosynthetic process	EC:4.2.1.11	IPR000941 (PRINTS); IPR020810 (PFAM); IPR029065 (G3DSA:3.20.20.GENE3D); IPR029017 (G3DSA:3.30.390.GENE3D); IPR020811 (PFAM); PTHR11902:SF5 (PANTHER); IPR000941 (PANTHER); IPR029017 (SUPERFAMILY); IPR029065 (SUPERFAMILY)		-1.43099	0.851649	0.00219646	0.0388005
c174684_g1	acetyl-coenzyme a cytoplasmic-like	2156	5	0	0.952	9	P:small molecule metabolic process; P:carbohydrate metabolic process; P:generation of precursor metabolites and energy; P:sulfur compound metabolic process; P:catabolic process; P:cofactor metabolic process; F:ion binding; P:biosynthetic process; F:ligase activity	EC:6.2.1.1	G3DSA:2.30.38.10 (GENE3D); G3DSA:3.40.50.980 (GENE3D); G3DSA:3.40.50.980 (GENE3D); IPR025110 (PFAM); G3DSA:3.30.300.30 (GENE3D); IPR011904 (TIGRFAM); IPR000873 (PFAM); PTHR24095:SF146 (PANTHER); PTHR24095 (PANTHER); IPR020845 (PROSITE_PATTERNS); SSF56801 (SUPERFAMILY)		-1.33316	2.95377	0.000173544	0.00555819
c119105_g1	polypeptide n-acetylgalactosaminyltransferase 15-like	2046	5	0	0.878	5	P:carbohydrate metabolic process; F:transferase activity	transferring glycosyl groups; P:cellular protein modification process; C:Golgi apparatus; P:biosynthetic process; C:cellular_component; F:molecular_function	-	IPR000772 (SMART); IPR000772 (PFAM); IPR027791 (PFAM); IPR029044 (G3DSA:3.90.550.GENE3D); G3DSA:2.80.10.50 (GENE3D); IPR001173 (PFAM); PTHR11675 (PANTHER); PTHR11675:SF36 (PANTHER); NON_CYTOPLASMIC_DOMAIN (PHOBIUS); SIGNAL_PEPTIDE (PHOBIUS); SIGNAL_PEPTIDE_H_REGION (PHOBIUS); SIGNAL_PEPTIDE_N_REGION (PHOBIUS); SIGNAL_PEPTIDE_C_REGION (PHOBIUS); IPR000772 (PROSITE_PROFILES); SignalP-TM (SIGNALP_EU…	-1.31541	0.49289	0.000861384	0.0195128
c151006_g1	inositol oxygenase	1896	5	0	0.926	6	P:small molecule metabolic process; P:carbohydrate metabolic process; P:biological_process; C:cytoplasm; P:catabolic process; F:oxidoreductase activity; F:ion binding	EC:1.13.99.1	no IPS match		-1.2609	2.32728	1.47429e-05	0.000758841
c171112_g1	hyaluronidase ph-20-like isoform x6	1320	5	0	0.916	2	F:hyalurononglucosaminidase activity; P:carbohydrate metabolic process	EC:3.2.1.35	IPR018155 (PRINTS); IPR018155 (PIRSF); IPR013785 (G3DSA:3.20.20.GENE3D); IPR018155 (PFAM); IPR018155 (PANTHER); PTHR11769:SF7 (PANTHER); SIGNAL_PEPTIDE_H_REGION (PHOBIUS); NON_CYTOPLASMIC_DOMAIN (PHOBIUS); SIGNAL_PEPTIDE_C_REGION (PHOBIUS); SIGNAL_PEPTIDE (PHOBIUS); SIGNAL_PEPTIDE_N_REGION (PHOBIUS); SignalP-TM (SIGNALP_EUK); IPR017853 (SUPERFAMILY)		-1.17255	2.3242	0.000713877	0.0169016
c171321_g2	alpha-mannosidase 2c1-like	4935	5	0	0.912	3	P:carbohydrate metabolic process; F:ion binding; F:molecular_function; F:hydrolase activity	acting on glycosyl bonds	EC:3.2.1.24	IPR012319 (SMART); IPR012319 (PFAM); G3DSA:1.10.8.50 (GENE3D); G3DSA:3.20.190.10 (GENE3D); IPR015886 (PFAM); IPR015371 (PFAM); PTHR22993 (PANTHER); IPR012319 (PROSITE_PROFILES); IPR010979 (SUPERFAMILY); SSF57716 (SUPERFAMILY); IPR012319 (SUPERFAMILY)	-1.16957	4.10153	7.3825e-05	0.00281293
c162473_g1	procollagen galactosyltransferase 1-like	3226	5	0	0.924	3	P:carbohydrate metabolic process; P:lipid metabolic process; P:biosynthetic process	-	IPR002654 (PFAM); PF13704 (PFAM); IPR029044 (G3DSA:3.90.550.GENE3D); PTHR10730:SF10 (PANTHER); PTHR10730 (PANTHER); SIGNAL_PEPTIDE_C_REGION (PHOBIUS); NON_CYTOPLASMIC_DOMAIN (PHOBIUS); SIGNAL_PEPTIDE_N_REGION (PHOBIUS); SIGNAL_PEPTIDE (PHOBIUS); SIGNAL_PEPTIDE_H_REGION (PHOBIUS); SignalP-noTM (SIGNALP_EUK); IPR029044 (SUPERFAMILY)		-1.15461	2.46286	0.000332169	0.00928362
c171262_g1	PREDICTED: hyaluronidase-4-like [Stegastes partitus]	4453	5	0	0.902	2	F:hyalurononglucosaminidase activity; P:carbohydrate metabolic process	EC:3.2.1.35	Coil (COILS); IPR018155 (PRINTS); IPR018155 (PIRSF); IPR018155 (PFAM); IPR013785 (G3DSA:3.20.20.GENE3D); G3DSA:2.10.25.10 (GENE3D); PTHR11769:SF7 (PANTHER); IPR018155 (PANTHER); SIGNAL_PEPTIDE_H_REGION (PHOBIUS); SIGNAL_PEPTIDE (PHOBIUS); TRANSMEMBRANE (PHOBIUS); CYTOPLASMIC_DOMAIN (PHOBIUS); SIGNAL_PEPTIDE_C_REGION (PHOBIUS); SIGNAL_PEPTIDE_N_REGION (PHOBIUS); NON_CYTOPLASMIC_DOMAIN (PHOBIUS); S…		-1.05616	2.13829	0.000758186	0.017681
c160519_g1	bisphosphoglycerate mutase gi	2275	5	6.43507e-171	0.97	6	P:small molecule metabolic process; P:carbohydrate metabolic process; P:generation of precursor metabolites and energy; P:catabolic process; P:biosynthetic process; F:isomerase activity	EC:5.4.2.1	IPR013078 (SMART); IPR005952 (TIGRFAM); IPR013078 (PFAM); IPR029033 (G3DSA:3.40.50.GENE3D); PTHR11931:SF11 (PANTHER); IPR005952 (PANTHER); IPR001345 (PROSITE_PATTERNS); IPR005952 (HAMAP); IPR029033 (SUPERFAMILY)		-1.00085	0.954568	0.00243645	0.041842
c132195_g1	fructose-bisphosphate aldolase b	629	5	2.6808e-77	0.97	8	P:small molecule metabolic process; P:carbohydrate metabolic process; P:biological_process; P:generation of precursor metabolites and energy; P:catabolic process; P:cofactor metabolic process; F:lyase activity; P:biosynthetic process; P:cellular nitrogen compound metabolic process	EC:4.1.2.13	IPR013785 (G3DSA:3.20.20.GENE3D); IPR000741 (PFAM); IPR029769 (PANTHER); SSF51569 (SUPERFAMILY)		-0.999027	4.33311	0.000691559	0.0164895
c138153_g1	fructose-bisphosphate aldolase b-like	916	5	4.68708e-146	0.954	8	P:small molecule metabolic process; P:carbohydrate metabolic process; P:biological_process; P:generation of precursor metabolites and energy; P:catabolic process; P:cofactor metabolic process; F:lyase activity; P:biosynthetic process; P:cellular nitrogen compound metabolic process	EC:4.1.2.13	IPR000741 (PFAM); IPR013785 (G3DSA:3.20.20.GENE3D); IPR029769 (PANTHER); IPR029768 (PROSITE_PATTERNS); SSF51569 (SUPERFAMILY)		-0.971145	4.87068	0.000741509	0.0173867
c166396_g1	PREDICTED: alpha-L-iduronidase [Stegastes partitus]	1794	5	0	0.916	2	P:carbohydrate metabolic process; F:hydrolase activity	acting on glycosyl bonds	EC:3.2.1.0	IPR000514 (PRINTS); IPR013781 (G3DSA:3.20.20.GENE3D); G3DSA:2.60.40.1500 (GENE3D); IPR000514 (PFAM); PTHR12631 (PANTHER); PTHR12631:SF4 (PANTHER); IPR000514 (PROSITE_PATTERNS); SIGNAL_PEPTIDE_N_REGION (PHOBIUS); NON_CYTOPLASMIC_DOMAIN (PHOBIUS); SIGNAL_PEPTIDE (PHOBIUS); SIGNAL_PEPTIDE_H_REGION (PHOBIUS); SIGNAL_PEPTIDE_C_REGION (PHOBIUS); SignalP-noTM (SIGNALP_EUK); SSF51011 (SUPERFAMILY); IPR01…	-0.918062	1.84467	0.00204238	0.0369222
c166120_g2	procollagen galactosyltransferase 1-like	3226	5	0	0.924	3	P:carbohydrate metabolic process; P:lipid metabolic process; P:biosynthetic process	-	IPR029044 (G3DSA:3.90.550.GENE3D); PF13704 (PFAM); IPR002654 (PFAM); PTHR10730 (PANTHER); PTHR10730:SF10 (PANTHER); SIGNAL_PEPTIDE_C_REGION (PHOBIUS); SIGNAL_PEPTIDE_H_REGION (PHOBIUS); SIGNAL_PEPTIDE (PHOBIUS); SIGNAL_PEPTIDE_N_REGION (PHOBIUS); NON_CYTOPLASMIC_DOMAIN (PHOBIUS); SignalP-noTM (SIGNALP_EUK); IPR029044 (SUPERFAMILY)		-0.916072	2.27795	0.0020916	0.0375191
c173512_g1	epididymis-specific alpha-mannosidase isoform x2	3354	5	0	0.88	3	P:carbohydrate metabolic process; F:ion binding; F:molecular_function; F:hydrolase activity	acting on glycosyl bonds	EC:3.2.1.24	IPR015341 (SMART); IPR027291 (G3DSA:3.20.110.GENE3D); IPR013780 (G3DSA:2.60.40.GENE3D); G3DSA:2.70.98.30 (GENE3D); IPR011682 (PFAM); IPR015341 (PFAM); IPR000602 (PFAM); G3DSA:2.60.40.1360 (GENE3D); IPR015341 (G3DSA:1.20.1270.GENE3D); PTHR11607:SF5 (PANTHER); PTHR11607 (PANTHER); SIGNAL_PEPTIDE_H_REGION (PHOBIUS); NON_CYTOPLASMIC_DOMAIN (PHOBIUS); SIGNAL_PEPTIDE_C_REGION (PHOBIUS); SIGNAL_PEPTIDE …	-0.892063	3.57544	0.000529243	0.0134184
c157194_g1	procollagen galactosyltransferase 2-like	3558	5	0	0.938	3	P:carbohydrate metabolic process; P:lipid metabolic process; P:biosynthetic process	-	no IPS match		-0.891953	2.63284	0.00122042	0.0251627
c158705_g1	procollagen galactosyltransferase 2-like	3558	5	0	0.936	3	P:carbohydrate metabolic process; P:lipid metabolic process; P:biosynthetic process	-	no IPS match		-0.875914	2.65467	0.000746932	0.0174908
c156530_g1	6-phosphofructo-2-kinase fructose- 6-biphosphatase 4	1166	5	5.40739e-143	0.964	4	P:carbohydrate metabolic process; P:biological_process; F:phosphatase activity; F:ion binding; F:kinase activity	EC:3.1.3.46; EC:2.7.1.105	TMhelix (TMHMM)		-0.869176	4.94611	0.000756453	0.0176502
c133531_g1	PREDICTED: sedoheptulokinase-like [Oreochromis niloticus]	2754	5	6.51223e-149	0.88	4	F:sedoheptulokinase activity; P:carbohydrate metabolic process; P:phosphorylation; P:carbon utilization	EC:2.7.1.14	no IPS match		-0.854852	2.69386	0.00125703	0.0257252
c160893_g1	ribose-phosphate pyrophosphokinase 2-like isoform x2 gi	1777	5	4.92058e-145	0.99	7	P:small molecule metabolic process; P:carbohydrate metabolic process; P:catabolic process; P:cofactor metabolic process; F:ion binding; P:cellular nitrogen compound metabolic process; P:biosynthetic process; F:molecular_function	EC:2.7.6.1	IPR005946 (PFAM); IPR005946 (TIGRFAM); IPR029057 (G3DSA:3.40.50.GENE3D); IPR029057 (G3DSA:3.40.50.GENE3D); PTHR10210 (PANTHER); PTHR10210:SF40 (PANTHER); IPR029057 (SUPERFAMILY); IPR029057 (SUPERFAMILY)		-0.836605	5.64163	0.00207247	0.0372784
c173557_g1	hexokinase hkdc1-like isoform x2	2066	5	3.73766e-111	0.79	6	P:small molecule metabolic process; P:carbohydrate metabolic process; P:biological_process; P:generation of precursor metabolites and energy; P:catabolic process; F:ion binding; F:kinase activity; F:molecular_function	EC:2.7.1.0	no IPS match		0.74692	6.15332	0.00303011	0.0493309
c146519_g1	6-phosphogluconate decarboxylating-like	1941	5	0	0.98	6	P:small molecule metabolic process; P:carbohydrate metabolic process; P:catabolic process; F:oxidoreductase activity; P:cofactor metabolic process; P:cellular nitrogen compound metabolic process; F:molecular_function	EC:1.1.1.44	PR00076 (PRINTS); IPR006113 (PIRSF); IPR006114 (PFAM); IPR012284 (G3DSA:1.20.5.GENE3D); IPR006113 (TIGRFAM); IPR016040 (G3DSA:3.40.50.GENE3D); IPR013328 (G3DSA:1.10.1040.GENE3D); IPR006115 (PFAM); PTHR11811 (PANTHER); IPR006184 (PROSITE_PATTERNS); IPR008927 (SUPERFAMILY); SSF51735 (SUPERFAMILY)		0.753518	6.37433	0.0015044	0.0293985
c152740_g1	dolichyl-diphosphooligosaccharide--protein glycosyltransferase subunit 1	2738	5	0	0.954	6	P:carbohydrate metabolic process; F:transferase activity	transferring glycosyl groups; C:cytoplasm; P:cellular protein modification process; C:endoplasmic reticulum; C:protein complex; P:biosynthetic process; C:cellular_component	EC:2.4.1.119	CYTOPLASMIC_DOMAIN (PHOBIUS); NON_CYTOPLASMIC_DOMAIN (PHOBIUS); TRANSMEMBRANE (PHOBIUS); CYTOPLASMIC_DOMAIN (PHOBIUS); TRANSMEMBRANE (PHOBIUS); TMhelix (TMHMM); TMhelix (TMHMM)	0.762746	7.55147	0.00223148	0.0392039
c78354_g1	dolichyl-diphosphooligosaccharide--protein glycosyltransferase subunit stt3a	1495	5	9.53022e-179	1	6	P:carbohydrate metabolic process; F:transferase activity	transferring glycosyl groups; C:cytoplasm; P:cellular protein modification process; C:endoplasmic reticulum; P:biosynthetic process; C:protein complex	-	PTHR13872 (PANTHER); PTHR13872:SF21 (PANTHER); SIGNAL_PEPTIDE_H_REGION (PHOBIUS); SIGNAL_PEPTIDE_C_REGION (PHOBIUS); NON_CYTOPLASMIC_DOMAIN (PHOBIUS); SIGNAL_PEPTIDE_N_REGION (PHOBIUS); SIGNAL_PEPTIDE (PHOBIUS); SignalP-noTM (SIGNALP_EUK)	0.79381	5.2964	0.00246355	0.0421752
c145322_g1	6-phosphogluconate decarboxylating-like	1794	5	0	0.98	6	P:small molecule metabolic process; P:carbohydrate metabolic process; P:catabolic process; F:oxidoreductase activity; P:cofactor metabolic process; P:cellular nitrogen compound metabolic process; F:molecular_function	EC:1.1.1.44	PR00076 (PRINTS); IPR006113 (PIRSF); IPR016040 (G3DSA:3.40.50.GENE3D); IPR006114 (PFAM); IPR012284 (G3DSA:1.20.5.GENE3D); IPR013328 (G3DSA:1.10.1040.GENE3D); IPR006113 (TIGRFAM); IPR006115 (PFAM); PTHR11811 (PANTHER); IPR006184 (PROSITE_PATTERNS); SSF51735 (SUPERFAMILY); IPR008927 (SUPERFAMILY)		0.798952	7.30333	0.000709921	0.0168368
c164937_g1	dolichyl-diphosphooligosaccharide--protein glycosyltransferase subunit stt3b-like	1741	5	4.94766e-145	0.956	6	P:carbohydrate metabolic process; F:transferase activity	transferring glycosyl groups; C:cytoplasm; P:cellular protein modification process; C:endoplasmic reticulum; P:biosynthetic process; C:protein complex	-	no IPS match	0.81237	3.46206	0.00168755	0.0320292
c138214_g1	ribophorin ii	2524	5	0	0.948	5	P:carbohydrate metabolic process; C:cytoplasm; P:cellular protein modification process; C:endoplasmic reticulum; C:protein complex; P:biosynthetic process; C:cellular_component	-	CYTOPLASMIC_DOMAIN (PHOBIUS); TRANSMEMBRANE (PHOBIUS); NON_CYTOPLASMIC_DOMAIN (PHOBIUS); TRANSMEMBRANE (PHOBIUS); CYTOPLASMIC_DOMAIN (PHOBIUS); TMhelix (TMHMM); TMhelix (TMHMM)		0.831285	7.4631	0.000825946	0.0188853
c101262_g1	dolichyl-diphosphooligosaccharide--protein glycosyltransferase subunit stt3a	2540	5	0	0.988	6	P:carbohydrate metabolic process; F:transferase activity	transferring glycosyl groups; C:cytoplasm; P:cellular protein modification process; C:endoplasmic reticulum; P:biosynthetic process; C:protein complex	-	IPR003674 (PFAM); PTHR13872 (PANTHER); PTHR13872:SF21 (PANTHER); NON_CYTOPLASMIC_DOMAIN (PHOBIUS); NON_CYTOPLASMIC_DOMAIN (PHOBIUS); TRANSMEMBRANE (PHOBIUS); TRANSMEMBRANE (PHOBIUS); CYTOPLASMIC_DOMAIN (PHOBIUS); NON_CYTOPLASMIC_DOMAIN (PHOBIUS); TRANSMEMBRANE (PHOBIUS); NON_CYTOPLASMIC_DOMAIN (PHOBIUS); TRANSMEMBRANE (PHOBIUS); TRANSMEMBRANE (PHOBIUS); CYTOPLASMIC_DOMAIN (PHOBIUS); TRANSMEMBRANE…	0.856387	6.82043	0.00102526	0.022123
c171303_g2	ldha_patte ame: full=l-lactate dehydrogenase a chain short=ldh-a gi	2294	5	5.55846e-100	0.98	8	P:small molecule metabolic process; P:carbohydrate metabolic process; P:biological_process; P:generation of precursor metabolites and energy; P:sulfur compound metabolic process; C:cytoplasm; F:oxidoreductase activity; P:catabolic process; P:cellular amino acid metabolic process; P:biosynthetic process	EC:1.1.1.27	IPR015955 (G3DSA:3.90.110.GENE3D); IPR022383 (PFAM); IPR001557 (PANTHER); PTHR11540:SF17 (PANTHER); CYTOPLASMIC_DOMAIN (PHOBIUS); NON_CYTOPLASMIC_DOMAIN (PHOBIUS); TRANSMEMBRANE (PHOBIUS); IPR015955 (SUPERFAMILY); TMhelix (TMHMM)		0.870759	5.69995	0.000689076	0.016445
c174429_g1	beta- partial	2648	5	0	0.872	4	P:carbohydrate metabolic process; P:catabolic process; P:cell wall organization or biogenesis; F:hydrolase activity	acting on glycosyl bonds	EC:3.2.1.25	IPR013781 (G3DSA:3.20.20.GENE3D); IPR013812 (G3DSA:2.60.40.GENE3D); IPR006103 (PFAM); IPR028369 (PTHR10066:PANTHER); PTHR10066 (PANTHER); IPR006102 (SUPERFAMILY); IPR008979 (SUPERFAMILY); IPR006102 (SUPERFAMILY); IPR006102 (SUPERFAMILY); IPR017853 (SUPERFAMILY)	0.873882	5.25691	0.000402166	0.0107907
c172022_g3	Hexokinase-2 [Anoplopoma fimbria]	999	5	2.03789e-82	0.938	7	P:small molecule metabolic process; P:carbohydrate metabolic process; P:biological_process; P:generation of precursor metabolites and energy; P:catabolic process; F:ion binding; P:biosynthetic process; F:kinase activity	EC:2.7.1.1	IPR001312 (PRINTS); IPR022672 (PFAM); G3DSA:3.30.420.40 (GENE3D); PTHR19443:SF12 (PANTHER); IPR001312 (PANTHER); SSF53067 (SUPERFAMILY)		0.893787	3.08483	0.000669761	0.0161089
c173426_g1	di-n-acetylchitobiase-like isoform x1	2716	5	4.9521e-169	0.92	4	P:carbohydrate metabolic process; P:catabolic process; P:cell wall organization or biogenesis; F:hydrolase activity	acting on glycosyl bonds	EC:3.2.1.14	IPR011583 (SMART); IPR001223 (PFAM); IPR013781 (G3DSA:3.20.20.GENE3D); PTHR11177 (PANTHER); PTHR11177:SF150 (PANTHER); IPR001579 (PROSITE_PATTERNS); IPR017853 (SUPERFAMILY)	0.910952	3.7874	0.00186237	0.0344675
c157230_g1	transketolase-like protein 2-like isoform 1	2763	5	0	0.954	6	P:small molecule metabolic process; P:carbohydrate metabolic process; P:biological_process; P:catabolic process; P:cofactor metabolic process; F:ion binding; P:cellular nitrogen compound metabolic process; F:molecular_function	EC:2.2.1.1	IPR005475 (SMART); IPR005474 (PFAM); IPR009014 (G3DSA:3.40.50.GENE3D); IPR029061 (G3DSA:3.40.50.GENE3D); IPR029061 (G3DSA:3.40.50.GENE3D); IPR005475 (PFAM); IPR005476 (PFAM); PTHR11624:SF49 (PANTHER); PTHR11624 (PANTHER); IPR020826 (PROSITE_PATTERNS); IPR005474 (PROSITE_PATTERNS); IPR029061 (SUPERFAMILY); IPR009014 (SUPERFAMILY); IPR029061 (SUPERFAMILY)		0.912475	6.59134	0.00292583	0.0479985
c125337_g1	globoside alpha- -n-acetylgalactosaminyltransferase 1-like isoform x1 gi	986	5	2.96325e-147	0.824	3	C:membrane; F:transferase activity	transferring hexosyl groups; P:carbohydrate metabolic process	-	IPR029044 (G3DSA:3.90.550.GENE3D); IPR005076 (PFAM); PTHR10462:SF29 (PANTHER); IPR005076 (PANTHER); SIGNAL_PEPTIDE_H_REGION (PHOBIUS); SIGNAL_PEPTIDE_N_REGION (PHOBIUS); SIGNAL_PEPTIDE_C_REGION (PHOBIUS); NON_CYTOPLASMIC_DOMAIN (PHOBIUS); SIGNAL_PEPTIDE (PHOBIUS); IPR029044 (SUPERFAMILY); TMhelix (TMHMM)	0.930416	2.88304	0.00138539	0.0276595
c163742_g1	alpha- -mannosyl-glycoprotein 4-beta-n-acetylglucosaminyltransferase a-like isoform x2 gi	1059	5	4.07473e-68	0.994	3	P:carbohydrate metabolic process; F:transferase activity	transferring glycosyl groups; C:cellular_component	EC:2.4.1.0	Coil (COILS); IPR006759 (PANTHER); PTHR12062:SF4 (PANTHER); CYTOPLASMIC_DOMAIN (PHOBIUS); TRANSMEMBRANE (PHOBIUS); NON_CYTOPLASMIC_DOMAIN (PHOBIUS); TMhelix (TMHMM)	0.934287	4.20715	0.00050227	0.0128891
c104450_g1	sialic acid synthase-like	1907	5	0	0.944	3	P:carbohydrate metabolic process; P:biosynthetic process; F:molecular_function	-	IPR006013 (PRINTS); IPR013974 (SMART); IPR013785 (G3DSA:3.20.20.GENE3D); IPR006190 (G3DSA:3.90.1210.GENE3D); IPR013974 (PFAM); IPR013132 (PFAM); PTHR23416 (PANTHER); PTHR23416:SF1 (PANTHER); IPR006190 (PROSITE_PROFILES); SSF51569 (SUPERFAMILY); IPR006190 (SUPERFAMILY)		0.9396	6.21233	0.000835318	0.0190435
c173267_g1	PREDICTED: hexokinase-1 [Stegastes partitus]	2126	5	0	0.96	7	P:small molecule metabolic process; P:carbohydrate metabolic process; P:biological_process; P:generation of precursor metabolites and energy; P:catabolic process; F:ion binding; P:biosynthetic process; F:kinase activity	EC:2.7.1.1	IPR001312 (PRINTS); IPR022673 (PFAM); IPR022672 (PFAM); G3DSA:3.30.420.40 (GENE3D); G3DSA:3.30.420.40 (GENE3D); G3DSA:3.40.367.20 (GENE3D); PTHR19443:SF10 (PANTHER); IPR001312 (PANTHER); NON_CYTOPLASMIC_DOMAIN (PHOBIUS); CYTOPLASMIC_DOMAIN (PHOBIUS); TRANSMEMBRANE (PHOBIUS); SSF53067 (SUPERFAMILY); SSF53067 (SUPERFAMILY); SSF53067 (SUPERFAMILY)		0.957835	4.51086	0.000244096	0.00728435
c269237_g1	dolichyl-diphosphooligosaccharide--protein glycosyltransferase subunit dad1-like	723	5	1.76979e-69	0.974	6	P:carbohydrate metabolic process; F:transferase activity	transferring glycosyl groups; C:cytoplasm; P:cellular protein modification process; C:endoplasmic reticulum; C:protein complex; P:biosynthetic process; C:cellular_component	EC:2.4.1.119		0.959122	5.72841	0.000215625	0.00661593
c164007_g1	alpha- -mannosyl-glycoprotein 4-beta-n-acetylglucosaminyltransferase a-like isoform x1	1901	5	0	0.976	3	P:carbohydrate metabolic process; F:transferase activity	transferring glycosyl groups; C:cellular_component	EC:2.4.1.0	Coil (COILS); IPR006759 (PFAM); PTHR12062:SF4 (PANTHER); IPR006759 (PANTHER); CYTOPLASMIC_DOMAIN (PHOBIUS); TRANSMEMBRANE (PHOBIUS); NON_CYTOPLASMIC_DOMAIN (PHOBIUS); TMhelix (TMHMM)	0.961041	4.90101	0.000222153	0.00675764
c109805_g1	sialic acid synthase-like	1907	5	0	0.944	3	P:carbohydrate metabolic process; P:biosynthetic process; F:molecular_function	-	IPR006013 (PRINTS); IPR013974 (SMART); IPR013785 (G3DSA:3.20.20.GENE3D); IPR013974 (PFAM); IPR013132 (PFAM); IPR006190 (G3DSA:3.90.1210.GENE3D); PTHR23416 (PANTHER); PTHR23416:SF1 (PANTHER); IPR006190 (PROSITE_PROFILES); SSF51569 (SUPERFAMILY); IPR006190 (SUPERFAMILY)		0.966021	6.13929	0.000392782	0.0106039
c177412_g2	lysosomal alpha-glucosidase-like	3126	5	0	0.892	2	P:carbohydrate metabolic process; F:molecular_function; F:hydrolase activity	acting on glycosyl bonds	EC:3.2.1.0	IPR000519 (SMART); IPR000322 (PFAM); IPR000519 (G3DSA:4.10.110.GENE3D); IPR013785 (G3DSA:3.20.20.GENE3D); IPR025887 (PFAM); IPR000519 (PFAM); PTHR22762:SF48 (PANTHER); PTHR22762 (PANTHER); IPR000322 (PROSITE_PATTERNS); IPR000322 (PROSITE_PATTERNS); NON_CYTOPLASMIC_DOMAIN (PHOBIUS); SIGNAL_PEPTIDE (PHOBIUS); SIGNAL_PEPTIDE_C_REGION (PHOBIUS); SIGNAL_PEPTIDE_H_REGION (PHOBIUS); SIGNAL_PEPTIDE_N_REG…	1.12526	3.41751	0.00228217	0.0398611
c133502_g1	alpha- -mannosyl-glycoprotein 2-beta-n-acetylglucosaminyltransferase-like	1957	5	0	0.896	4	P:carbohydrate metabolic process; F:transferase activity	transferring glycosyl groups; P:cellular protein modification process; P:biosynthetic process	-	no IPS match	1.17571	4.93191	1.567e-06	0.000116123
c137649_g1	heparanase-like isoform x1	1912	5	0	0.826	3	C:membrane; F:hydrolase activity	acting on glycosyl bonds; P:carbohydrate metabolic process	-	no IPS match	1.17649	5.12648	1.02137e-06	8.02896e-05
c125976_g1	lysozyme g	584	5	1.80829e-08	0.878	4	P:carbohydrate metabolic process; P:catabolic process; P:cell wall organization or biogenesis; F:hydrolase activity	acting on glycosyl bonds	EC:3.2.1.17	NON_CYTOPLASMIC_DOMAIN (PHOBIUS); SIGNAL_PEPTIDE_H_REGION (PHOBIUS); SIGNAL_PEPTIDE_N_REGION (PHOBIUS); SIGNAL_PEPTIDE_C_REGION (PHOBIUS); SIGNAL_PEPTIDE (PHOBIUS); SignalP-noTM (SIGNALP_EUK); TMhelix (TMHMM)	1.25221	2.10846	0.000218167	0.00667251
c164511_g2	udp- c:betagal beta- -n-acetylglucosaminyltransferase 2-like	4804	5	0	0.908	5	P:carbohydrate metabolic process; F:transferase activity	transferring glycosyl groups; P:cellular protein modification process; C:Golgi apparatus; P:biosynthetic process; C:cellular_component	-	IPR002659 (PFAM); IPR002659 (PANTHER); PTHR11214:SF25 (PANTHER); TRANSMEMBRANE (PHOBIUS); CYTOPLASMIC_DOMAIN (PHOBIUS); NON_CYTOPLASMIC_DOMAIN (PHOBIUS); TMhelix (TMHMM)	1.25466	4.74622	1.69348e-05	0.000851903
c135843_g1	heparanase-like isoform x1	2095	5	0	0.81	3	C:membrane; F:hydrolase activity	acting on glycosyl bonds; P:carbohydrate metabolic process	-	IPR005199 (PFAM); IPR013781 (G3DSA:3.20.20.GENE3D); IPR005199 (PANTHER); PTHR14363:SF10 (PANTHER); NON_CYTOPLASMIC_DOMAIN (PHOBIUS); SIGNAL_PEPTIDE_N_REGION (PHOBIUS); SIGNAL_PEPTIDE_C_REGION (PHOBIUS); SIGNAL_PEPTIDE_H_REGION (PHOBIUS); SIGNAL_PEPTIDE (PHOBIUS); SignalP-noTM (SIGNALP_EUK); IPR017853 (SUPERFAMILY)	1.32888	5.21296	3.96662e-08	4.84431e-06
c165079_g3	udp- c:betagal beta- -n-acetylglucosaminyltransferase 2-like	4442	5	0	0.908	5	P:carbohydrate metabolic process; F:transferase activity	transferring glycosyl groups; P:cellular protein modification process; C:Golgi apparatus; P:biosynthetic process; C:cellular_component	-	IPR002659 (PFAM); IPR002659 (PANTHER); PTHR11214:SF25 (PANTHER); NON_CYTOPLASMIC_DOMAIN (PHOBIUS); CYTOPLASMIC_DOMAIN (PHOBIUS); TRANSMEMBRANE (PHOBIUS); TMhelix (TMHMM)	1.39202	4.67419	3.69774e-06	0.000237841
c167067_g1	poly(adp-ribose) glycohydrolase-like	2501	5	0	0.792	2	P:carbohydrate metabolic process; F:poly(ADP-ribose) glycohydrolase activity		IPR007724 (PFAM); IPR007724 (PANTHER); PTHR12837:SF2 (PANTHER)		1.76948	4.87767	1.69489e-08	2.25627e-06
c167404_g1	poly(adp-ribose) glycohydrolase-like	2332	5	0	0.758	2	P:carbohydrate metabolic process; F:poly(ADP-ribose) glycohydrolase activity		no IPS match		1.81013	6.74262	3.72738e-09	6.02802e-07
c177412_g4	lysosomal alpha-glucosidase-like	584	5	2.30985e-21	0.9	2	P:carbohydrate metabolic process; F:molecular_function; F:hydrolase activity	acting on glycosyl bonds	EC:3.2.1.0	no IPS match	2.25835	-1.76443	0.0013458	0.0270735
c154651_g1	g-type lysozyme b	1212	5	6.64234e-60	0.774	4	P:carbohydrate metabolic process; P:catabolic process; P:cell wall organization or biogenesis; F:hydrolase activity	acting on glycosyl bonds	EC:3.2.1.17	IPR002152 (PRINTS); IPR002152 (PIRSF); IPR008258 (PFAM); G3DSA:1.10.530.10 (GENE3D); PTHR31698 (PANTHER); PTHR31698:SF3 (PANTHER); IPR023346 (SUPERFAMILY)	2.78415	6.83383	1.04151e-11	2.94668e-09
28d Multistressor treatment vs. 28d Control Treatment
Seq_Name	Seq_Description	Seq_Length	#Hits	min_eValue	mean Similarity	#GOs	GOs	Enzyme_Codes	InterProScan		logFC	logCPM	PValue	FDR
c133097_g1	phosphomannomutase 2-like	2066	5	6.36343e-150	0.93	10	P:small molecule metabolic process; P:embryo development; P:carbohydrate metabolic process; C:cytoplasm; P:cell morphogenesis; P:cell differentiation; P:anatomical structure development; P:cellular protein modification process; P:biosynthetic process; P:cellular nitrogen compound metabolic process; F:isomerase activity	EC:5.4.2.8	no IPS match		1.05252	4.90129	8.16984e-05	0.034351
c103072_g1	beta-galactosidase-like isoform x2	300	5	6.35065e-37	0.992	5	P:carbohydrate metabolic process; P:catabolic process; P:lipid metabolic process; C:protein complex; F:hydrolase activity	acting on glycosyl bonds	EC:3.2.1.23	IPR013781 (G3DSA:3.20.20.GENE3D); IPR001944 (PFAM); PTHR23421:SF50 (PANTHER); IPR001944 (PANTHER); IPR017853 (SUPERFAMILY)	1.06301	3.40063	0.000113043	0.0412963
56d Multistressor treatment vs. 56d Control Treatment
Seq_Name	Seq_Description	Seq_Length	#Hits	min_eValue	mean Similarity	#GOs	GOs	Enzyme_Codes	InterProScan		logFC	logCPM	PValue	FDR
c170540_g1	polypeptide n-acetylgalactosaminyltransferase 13 isoform x1	4804	5	0	0.98	6	P:carbohydrate metabolic process; F:transferase activity	transferring glycosyl groups; F:ion binding; P:cellular protein modification process; C:Golgi apparatus; P:biosynthetic process; C:cellular_component; F:molecular_function	-	TRANSMEMBRANE (PHOBIUS); NON_CYTOPLASMIC_DOMAIN (PHOBIUS); CYTOPLASMIC_DOMAIN (PHOBIUS); TRANSMEMBRANE (PHOBIUS); CYTOPLASMIC_DOMAIN (PHOBIUS); TMhelix (TMHMM); TMhelix (TMHMM)	-5.46243	-2.26678	0.000107674	0.0212069
c133097_g1	phosphomannomutase 2-like	2066	5	6.36343e-150	0.93	10	P:small molecule metabolic process; P:embryo development; P:carbohydrate metabolic process; C:cytoplasm; P:cell morphogenesis; P:cell differentiation; P:anatomical structure development; P:cellular protein modification process; P:biosynthetic process; P:cellular nitrogen compound metabolic process; F:isomerase activity	EC:5.4.2.8	no IPS match		0.826005	5.0108	0.000100998	0.0201623
c208868_g1	glucosamine-6-phosphate isomerase 1-like isoform x1 gi	1151	5	0	0.97	3	P:carbohydrate metabolic process; P:biological_process; C:cytoplasm; F:molecular_function; F:isomerase activity	EC:3.5.99.6	IPR004547 (TIGRFAM); IPR006148 (PFAM); G3DSA:3.40.50.1360 (GENE3D); IPR004547 (PANTHER); PTHR11280:SF3 (PANTHER); IPR018321 (PROSITE_PATTERNS); IPR004547 (HAMAP); SSF100950 (SUPERFAMILY)		0.828399	4.5328	0.000348413	0.0457702
c160569_g1	glycogen liver form-like isoform 1	409	5	8.65647e-61	0.998	3	P:carbohydrate metabolic process; F:transferase activity	transferring glycosyl groups; F:ion binding	-	no IPS match	0.97776	5.51117	3.67437e-05	0.0103669
c161254_g1	triosephosphate isomerase b	1250	5	2.40228e-129	0.954	7	P:small molecule metabolic process; P:carbohydrate metabolic process; P:biological_process; P:generation of precursor metabolites and energy; P:catabolic process; P:lipid metabolic process; P:biosynthetic process; F:isomerase activity	EC:5.3.1.1	IPR000652 (PFAM); IPR013785 (G3DSA:3.20.20.GENE3D); IPR000652 (TIGRFAM); IPR000652 (PANTHER); IPR020861 (PROSITE_PATTERNS); IPR000652 (PROSITE_PROFILES); IPR022896 (HAMAP); IPR000652 (SUPERFAMILY)		1.09597	5.62453	6.66342e-06	0.00316618
c154967_g1	phosphoglycerate mutase 2-like	1109	5	4.63133e-134	0.966	6	P:small molecule metabolic process; P:carbohydrate metabolic process; P:generation of precursor metabolites and energy; P:catabolic process; P:biosynthetic process; F:isomerase activity	EC:5.4.2.1	no IPS match		1.23111	1.66352	1.61263e-05	0.00579129
c154651_g1	g-type lysozyme b	1212	5	6.64234e-60	0.774	4	P:carbohydrate metabolic process; P:catabolic process; P:cell wall organization or biogenesis; F:hydrolase activity	acting on glycosyl bonds	EC:3.2.1.17	IPR002152 (PRINTS); IPR002152 (PIRSF); IPR008258 (PFAM); G3DSA:1.10.530.10 (GENE3D); PTHR31698 (PANTHER); PTHR31698:SF3 (PANTHER); IPR023346 (SUPERFAMILY)	1.49505	6.04581	4.50371e-06	0.00238958
c29346_g1	eno_schja ame: full=enolase ame: full=2-phospho-d-glycerate hydro-lyase ame: full=2-phosphoglycerate dehydratase gi	1184	5	0	0.874	10	P:small molecule metabolic process; P:carbohydrate metabolic process; P:generation of precursor metabolites and energy; P:catabolic process; F:lyase activity; F:ion binding; C:cytosol; P:cellular amino acid metabolic process; C:protein complex; P:cellular nitrogen compound metabolic process; P:biosynthetic process	EC:4.2.1.11	IPR000941 (PRINTS); IPR029065 (G3DSA:3.20.20.GENE3D); IPR000941 (TIGRFAM); IPR020811 (PFAM); IPR020810 (PFAM); IPR000941 (PIRSF); IPR029017 (G3DSA:3.30.390.GENE3D); IPR000941 (PANTHER); IPR020809 (PROSITE_PATTERNS); IPR000941 (HAMAP); IPR029017 (SUPERFAMILY); IPR029065 (SUPERFAMILY)		6.62296	-1.63254	0.000243853	0.0364143
c20170_g1	fructose-bisphosphate aldolase class partial	1322	5	0	0.858	8	P:small molecule metabolic process; P:carbohydrate metabolic process; P:biological_process; P:generation of precursor metabolites and energy; P:catabolic process; P:cofactor metabolic process; F:lyase activity; P:biosynthetic process; P:cellular nitrogen compound metabolic process	EC:4.1.2.13	IPR013785 (G3DSA:3.20.20.GENE3D); IPR000741 (PFAM); IPR029769 (PANTHER); IPR029768 (PROSITE_PATTERNS); SSF51569 (SUPERFAMILY)		6.76246	-1.52934	8.55377e-05	0.0179719
