# Supplementary material for: Transcriptome wide analyses reveal a sustained cellular stress response in the gill tissue of Trematomus bernacchii after acclimation to multiple stressors
Source: BMC Genomics. 2016 Feb 20;17:127. doi: 10.1186/s12864-016-2454-3 (PMC4761167; doi:10.1186/s12864-016-2454-3)
Supplement: Additional file 3: Table S3. — Lipid metabolic process: This table provides all differentially expressed genes exceeding the confidence threshold (FDR ≤ 0.05) that are associated with the GO Term lipid metabolic process (GO:0006629) at 7d, 28d and 56d (n = 4). The table includes the gene sequence name from the reference transcriptome, the BLAST result description, the sequence length, the number of BLAST hits to that gene sequence, the minimum e-value of the BLAST hits, the mean similarity, the # of GO terms associated with that sequence, the list of those GO terms, the Enzyme Codes associated with that sequence, InterproScan results associated with that sequence, the log2 adjusted fold change in expression, the log2 counts per million (CPM) of the reads mapped to that sequence, and the p-value and FDR reflecting the confidence in the displayed differential expression of that gene. (XLSX 20 kb) [file 12864_2016_2454_MOESM3_ESM.xlsx]

## Sheet: Sheet1
7d Multistressor treatment vs. 7d Control Treatment
Seq_Name	Seq_Description	Seq_Length	#Hits	min_eValue	mean Similarity	#GOs	GOs	Enzyme_Codes	InterProScan		logFC	logCPM	PValue	FDR
c104550_g1	lipocalin precursor	840	5	1.61296e-100	0.858	4	P:lipid metabolic process; C:extracellular region; P:transport; F:molecular_function	-	TRANSMEMBRANE (PHOBIUS); CYTOPLASMIC_DOMAIN (PHOBIUS); NON_CYTOPLASMIC_DOMAIN (PHOBIUS); TMhelix (TMHMM)		-2.64922	4.86892	3.27147e-09	5.41768e-07
c164082_g1	testosterone 17-beta-dehydrogenase 3-like	2891	5	7.40702e-68	0.896	4	P:biological_process; F:oxidoreductase activity; P:lipid metabolic process; C:endoplasmic reticulum; P:biosynthetic process	EC:1.1.1.64	no IPS match		-1.92577	2.28075	2.90143e-07	2.73419e-05
c165241_g1	lipoprotein lipase-like	1284	5	2.42624e-111	0.94	4	P:catabolic process; P:lipid metabolic process; C:extracellular region; F:molecular_function	EC:3.1.1.34	no IPS match		-1.88913	-0.845929	0.00163752	0.031343
c174562_g7	palmitoyl- oxidase	587	5	2.69175e-17	0.866	8	P:small molecule metabolic process; C:peroxisome; P:sulfur compound metabolic process; P:catabolic process; F:oxidoreductase activity; P:lipid metabolic process; P:cofactor metabolic process; F:ion binding	EC:1.3.99.3; EC:1.3.3.6	no IPS match		-1.77769	-0.307168	4.23084e-05	0.00179346
c160751_g1	beta- n-acetylgalactosaminyltransferase 1 isoform x2	3760	5	0	0.96	4	P:carbohydrate metabolic process; F:transferase activity	transferring glycosyl groups; P:lipid metabolic process; C:Golgi apparatus	EC:2.4.1.0	no IPS match	-1.70601	0.437349	0.000338477	0.00942386
c177451_g4	palmitoyl- oxidase	607	5	2.51571e-16	0.862	8	P:small molecule metabolic process; C:peroxisome; P:sulfur compound metabolic process; P:catabolic process; F:oxidoreductase activity; P:lipid metabolic process; P:cofactor metabolic process; F:ion binding	EC:1.3.99.3; EC:1.3.3.6	no IPS match		-1.68858	-0.403805	0.000845054	0.0192329
c174824_g2	testosterone 17-beta-dehydrogenase 3-like	2746	5	1.01812e-74	0.898	4	P:biological_process; F:oxidoreductase activity; P:lipid metabolic process; C:endoplasmic reticulum; P:biosynthetic process	EC:1.1.1.64	IPR002347 (PRINTS); IPR016040 (G3DSA:3.40.50.GENE3D); IPR002198 (PFAM); PTHR24316 (PANTHER); PTHR24316:SF296 (PANTHER); IPR020904 (PROSITE_PATTERNS); SSF51735 (SUPERFAMILY)		-1.6782	1.53725	6.11418e-05	0.00241847
c148668_g1	patatin-like phospholipase domain-containing protein 2-like	2567	5	0	0.86	1	P:lipid metabolic process	-	IPR002641 (PFAM); PTHR12406 (PANTHER); PTHR12406:SF24 (PANTHER); IPR016035 (SUPERFAMILY)		-1.47768	0.0453587	0.000923402	0.0204656
c41351_g1	group 10 secretory phospholipase a2-like	566	5	1.89787e-68	0.896	4	P:catabolic process; P:lipid metabolic process; F:ion binding; C:extracellular region; F:molecular_function	EC:3.1.1.4			-1.47155	0.33011	0.00196749	0.0359101
c175929_g1	lipoprotein lipase	1235	5	1.95967e-75	0.91	4	P:catabolic process; P:lipid metabolic process; C:extracellular region; F:molecular_function	EC:3.1.1.34	IPR000734 (PRINTS); IPR002330 (PRINTS); IPR029058 (G3DSA:3.40.50.GENE3D); IPR013818 (PFAM); IPR000734 (PANTHER); PTHR11610:SF89 (PANTHER); CYTOPLASMIC_DOMAIN (PHOBIUS); NON_CYTOPLASMIC_DOMAIN (PHOBIUS); TRANSMEMBRANE (PHOBIUS); IPR029058 (SUPERFAMILY)		-1.38047	2.63458	0.000331341	0.00926674
c140888_g1	ceramide kinase-like	2033	5	0	0.838	7	P:small molecule metabolic process; P:biological_process; P:signal transduction; P:catabolic process; P:cofactor metabolic process; P:lipid metabolic process; P:cellular nitrogen compound metabolic process; F:kinase activity	EC:2.7.1.23; EC:2.7.1.107	no IPS match		-1.36174	2.0991	1.52115e-05	0.000778133
c152532_g1	alkaline ceramidase 3	2878	5	2.13532e-67	0.952	3	F:hydrolase activity	acting on carbon-nitrogen (but not peptide) bonds; P:lipid metabolic process; C:cellular_component	EC:3.5.1.0	CYTOPLASMIC_DOMAIN (PHOBIUS); NON_CYTOPLASMIC_DOMAIN (PHOBIUS); TRANSMEMBRANE (PHOBIUS)	-1.31525	3.68909	2.97599e-07	2.79174e-05
c153720_g1	1-phosphatidylinositol -bisphosphate phosphodiesterase delta-4-like	2898	5	0	0.958	8	P:vesicle-mediated transport; P:signal transduction; P:catabolic process; P:lipid metabolic process; F:ion binding; F:signal transducer activity; F:molecular_function; C:intracellular; P:reproduction	EC:3.1.4.11	IPR001192 (PRINTS); IPR001849 (SMART); IPR000909 (SMART); IPR002048 (SMART); IPR000909 (PFAM); PF14788 (PFAM); IPR011992 (G3DSA:1.10.238.GENE3D); IPR015359 (PFAM); IPR017946 (G3DSA:3.20.20.GENE3D); IPR011993 (G3DSA:2.30.29.GENE3D); IPR011992 (G3DSA:1.10.238.GENE3D); IPR001192 (PANTHER); IPR028387 (PTHR10336:PANTHER); IPR018247 (PROSITE_PATTERNS); IPR030395 (PROSITE_PROFILES); IPR000909 (PROSITE_P…		-1.19991	2.2643	3.03512e-05	0.00136732
c162473_g1	procollagen galactosyltransferase 1-like	3226	5	0	0.924	3	P:carbohydrate metabolic process; P:lipid metabolic process; P:biosynthetic process	-	IPR002654 (PFAM); PF13704 (PFAM); IPR029044 (G3DSA:3.90.550.GENE3D); PTHR10730:SF10 (PANTHER); PTHR10730 (PANTHER); SIGNAL_PEPTIDE_C_REGION (PHOBIUS); NON_CYTOPLASMIC_DOMAIN (PHOBIUS); SIGNAL_PEPTIDE_N_REGION (PHOBIUS); SIGNAL_PEPTIDE (PHOBIUS); SIGNAL_PEPTIDE_H_REGION (PHOBIUS); SignalP-noTM (SIGNALP_EUK); IPR029044 (SUPERFAMILY)		-1.15461	2.46286	0.000332169	0.00928362
c153720_g2	1-phosphatidylinositol -bisphosphate phosphodiesterase delta-4-like	4034	5	0	0.866	8	P:vesicle-mediated transport; P:signal transduction; P:catabolic process; P:lipid metabolic process; F:ion binding; F:signal transducer activity; F:molecular_function; C:intracellular; P:reproduction	EC:3.1.4.11	IPR001192 (PRINTS); IPR000008 (SMART); IPR001711 (SMART); IPR000008 (G3DSA:2.60.40.GENE3D); IPR017946 (G3DSA:3.20.20.GENE3D); IPR000008 (PFAM); IPR000909 (PFAM); IPR001711 (PFAM); IPR001192 (PANTHER); IPR028387 (PTHR10336:PANTHER); IPR000909 (PROSITE_PROFILES); IPR001711 (PROSITE_PROFILES); IPR000008 (PROSITE_PROFILES); IPR017946 (SUPERFAMILY); IPR000008 (SUPERFAMILY)		-1.03833	3.36751	0.000129536	0.00440184
c132230_g1	lipid phosphate phosphohydrolase 3-like	2409	5	1.29685e-152	0.926	4	P:biological_process; P:signal transduction; P:lipid metabolic process; F:phosphatase activity; C:cellular_component	-	IPR000326 (SMART); IPR000326 (G3DSA:1.20.144.GENE3D); IPR000326 (PFAM); IPR028675 (PTHR10165:PANTHER); PTHR10165 (PANTHER); TRANSMEMBRANE (PHOBIUS); NON_CYTOPLASMIC_DOMAIN (PHOBIUS); NON_CYTOPLASMIC_DOMAIN (PHOBIUS); TRANSMEMBRANE (PHOBIUS); TRANSMEMBRANE (PHOBIUS); CYTOPLASMIC_DOMAIN (PHOBIUS); CYTOPLASMIC_DOMAIN (PHOBIUS); IPR000326 (SUPERFAMILY); TMhelix (TMHMM); TMhelix (TMHMM)		-1.01801	3.80466	0.00254459	0.0432407
c166120_g2	procollagen galactosyltransferase 1-like	3226	5	0	0.924	3	P:carbohydrate metabolic process; P:lipid metabolic process; P:biosynthetic process	-	IPR029044 (G3DSA:3.90.550.GENE3D); PF13704 (PFAM); IPR002654 (PFAM); PTHR10730 (PANTHER); PTHR10730:SF10 (PANTHER); SIGNAL_PEPTIDE_C_REGION (PHOBIUS); SIGNAL_PEPTIDE_H_REGION (PHOBIUS); SIGNAL_PEPTIDE (PHOBIUS); SIGNAL_PEPTIDE_N_REGION (PHOBIUS); NON_CYTOPLASMIC_DOMAIN (PHOBIUS); SignalP-noTM (SIGNALP_EUK); IPR029044 (SUPERFAMILY)		-0.916072	2.27795	0.0020916	0.0375191
c157194_g1	procollagen galactosyltransferase 2-like	3558	5	0	0.938	3	P:carbohydrate metabolic process; P:lipid metabolic process; P:biosynthetic process	-	no IPS match		-0.891953	2.63284	0.00122042	0.0251627
c136340_g1	uncharacterized protein loc103139179	919	5	6.68678e-149	0.892	3	P:biological_process; C:cytoplasm; F:oxidoreductase activity; P:lipid metabolic process; C:cellular_component	-	IPR010721 (PFAM); PTHR32251 (PANTHER); PTHR32251:SF16 (PANTHER); TRANSMEMBRANE (PHOBIUS); CYTOPLASMIC_DOMAIN (PHOBIUS); SIGNAL_PEPTIDE (PHOBIUS); CYTOPLASMIC_DOMAIN (PHOBIUS); SIGNAL_PEPTIDE_C_REGION (PHOBIUS); TRANSMEMBRANE (PHOBIUS); SIGNAL_PEPTIDE_H_REGION (PHOBIUS); SIGNAL_PEPTIDE_N_REGION (PHOBIUS); NON_CYTOPLASMIC_DOMAIN (PHOBIUS); TRANSMEMBRANE (PHOBIUS); NON_CYTOPLASMIC_DOMAIN (PHOBIUS); …		-0.890379	3.64757	0.00136744	0.0274202
c103098_g1	fatty acid 2-hydroxylase-like	3054	5	0	0.912	6	P:small molecule metabolic process; P:biological_process; F:oxidoreductase activity; P:lipid metabolic process; F:ion binding; C:endoplasmic reticulum; P:biosynthetic process; F:molecular_function	-	no IPS match		-0.88786	3.75225	0.00131817	0.0266423
c158705_g1	procollagen galactosyltransferase 2-like	3558	5	0	0.936	3	P:carbohydrate metabolic process; P:lipid metabolic process; P:biosynthetic process	-	no IPS match		-0.875914	2.65467	0.000746932	0.0174908
c177451_g1	peroxisomal acyl-coenzyme a oxidase 1 isoform x1	659	5	3.60822e-20	0.892	8	P:small molecule metabolic process; C:peroxisome; P:sulfur compound metabolic process; P:catabolic process; F:oxidoreductase activity; P:lipid metabolic process; P:cofactor metabolic process; F:ion binding	EC:1.3.99.3; EC:1.3.3.6	SignalP-noTM (SIGNALP_EUK)		-0.817044	2.42599	0.0025143	0.0428726
c163997_g1	insulin-induced gene 1	1788	5	4.71898e-161	0.93	3	P:small molecule metabolic process; P:lipid metabolic process; C:cellular_component	-	IPR025929 (PFAM); PTHR15301 (PANTHER); IPR009904 (PTHR15301:PANTHER); NON_CYTOPLASMIC_DOMAIN (PHOBIUS); TRANSMEMBRANE (PHOBIUS); TRANSMEMBRANE (PHOBIUS); NON_CYTOPLASMIC_DOMAIN (PHOBIUS); TRANSMEMBRANE (PHOBIUS); NON_CYTOPLASMIC_DOMAIN (PHOBIUS); CYTOPLASMIC_DOMAIN (PHOBIUS); CYTOPLASMIC_DOMAIN (PHOBIUS); CYTOPLASMIC_DOMAIN (PHOBIUS); CYTOPLASMIC_DOMAIN (PHOBIUS); TRANSMEMBRANE (PHOBIUS); TRANSME…		0.736934	5.58336	0.00277104	0.0461047
c157997_g1	low quality protein: ethanolaminephosphotransferase 1-like	1242	5	1.68235e-170	0.924	4	P:lipid metabolic process; P:biosynthetic process; C:cellular_component; F:molecular_function	EC:2.7.8.0	IPR014472 (PANTHER); PTHR10414:SF33 (PANTHER); NON_CYTOPLASMIC_DOMAIN (PHOBIUS); TRANSMEMBRANE (PHOBIUS); TRANSMEMBRANE (PHOBIUS); CYTOPLASMIC_DOMAIN (PHOBIUS); CYTOPLASMIC_DOMAIN (PHOBIUS); TRANSMEMBRANE (PHOBIUS); NON_CYTOPLASMIC_DOMAIN (PHOBIUS); TRANSMEMBRANE (PHOBIUS); CYTOPLASMIC_DOMAIN (PHOBIUS); TMhelix (TMHMM); TMhelix (TMHMM); TMhelix (TMHMM); TMhelix (TMHMM)		0.946229	3.32581	0.000168778	0.00544487
c137904_g1	3-oxo-5-alpha-steroid 4-dehydrogenase 1	1408	5	3.0637e-150	0.876	5	P:small molecule metabolic process; P:biological_process; F:oxidoreductase activity; C:cytoplasm; P:lipid metabolic process; P:biosynthetic process; C:cellular_component	EC:1.3.99.5	IPR016636 (PIRSF); IPR001104 (PFAM); PTHR10556 (PANTHER); PTHR10556:SF32 (PANTHER); NON_CYTOPLASMIC_DOMAIN (PHOBIUS); TRANSMEMBRANE (PHOBIUS); CYTOPLASMIC_DOMAIN (PHOBIUS); NON_CYTOPLASMIC_DOMAIN (PHOBIUS); TRANSMEMBRANE (PHOBIUS); TRANSMEMBRANE (PHOBIUS); CYTOPLASMIC_DOMAIN (PHOBIUS); TRANSMEMBRANE (PHOBIUS); TRANSMEMBRANE (PHOBIUS); NON_CYTOPLASMIC_DOMAIN (PHOBIUS); CYTOPLASMIC_DOMAIN (PHOBIUS)…		0.947026	2.84568	0.000626598	0.0153139
c162669_g3	hormone-sensitive lipase-like	1453	5	0	0.922	4	P:small molecule metabolic process; P:catabolic process; P:lipid metabolic process; F:molecular_function	-	IPR029058 (G3DSA:3.40.50.GENE3D); IPR013094 (PFAM); IPR010468 (PFAM); PTHR23025:SF2 (PANTHER); PTHR23025 (PANTHER); IPR002168 (PROSITE_PATTERNS); IPR002168 (PROSITE_PATTERNS); IPR029058 (SUPERFAMILY)		0.971915	3.72265	0.000678198	0.0162583
c158645_g1	low quality protein: ethanolaminephosphotransferase 1-like	1433	5	0	0.94	4	P:lipid metabolic process; P:biosynthetic process; C:cellular_component; F:molecular_function	EC:2.7.8.0	IPR014472 (PIRSF); IPR000462 (PFAM); PTHR10414:SF33 (PANTHER); IPR014472 (PANTHER); IPR000462 (PROSITE_PATTERNS); CYTOPLASMIC_DOMAIN (PHOBIUS); NON_CYTOPLASMIC_DOMAIN (PHOBIUS); NON_CYTOPLASMIC_DOMAIN (PHOBIUS); TRANSMEMBRANE (PHOBIUS); CYTOPLASMIC_DOMAIN (PHOBIUS); TRANSMEMBRANE (PHOBIUS); CYTOPLASMIC_DOMAIN (PHOBIUS); NON_CYTOPLASMIC_DOMAIN (PHOBIUS); TRANSMEMBRANE (PHOBIUS); TRANSMEMBRANE (PHO…		1.01534	3.32703	0.000154625	0.0050726
c138181_g1	3-oxo-5-alpha-steroid 4-dehydrogenase 1	1369	5	1.94009e-150	0.876	5	P:small molecule metabolic process; P:biological_process; F:oxidoreductase activity; C:cytoplasm; P:lipid metabolic process; P:biosynthetic process; C:cellular_component	EC:1.3.99.5	IPR016636 (PIRSF); IPR001104 (PFAM); PTHR10556 (PANTHER); PTHR10556:SF32 (PANTHER); TRANSMEMBRANE (PHOBIUS); CYTOPLASMIC_DOMAIN (PHOBIUS); TRANSMEMBRANE (PHOBIUS); TRANSMEMBRANE (PHOBIUS); NON_CYTOPLASMIC_DOMAIN (PHOBIUS); TRANSMEMBRANE (PHOBIUS); NON_CYTOPLASMIC_DOMAIN (PHOBIUS); CYTOPLASMIC_DOMAIN (PHOBIUS); NON_CYTOPLASMIC_DOMAIN (PHOBIUS); TRANSMEMBRANE (PHOBIUS); CYTOPLASMIC_DOMAIN (PHOBIUS)…		1.11695	2.28319	9.5884e-05	0.00345649
c156387_g1	pi-plc x domain-containing protein 1-like	1735	5	3.89155e-171	0.862	2	P:lipid metabolic process; F:molecular_function	EC:3.1.4.0	IPR000909 (SMART); IPR017946 (G3DSA:3.20.20.GENE3D); IPR000909 (PFAM); PTHR13593 (PANTHER); PTHR13593:SF26 (PANTHER); TRANSMEMBRANE (PHOBIUS); NON_CYTOPLASMIC_DOMAIN (PHOBIUS); CYTOPLASMIC_DOMAIN (PHOBIUS); IPR000909 (PROSITE_PROFILES); IPR017946 (SUPERFAMILY)		1.18861	3.98417	3.35289e-06	0.000219063
c102974_g1	retinol dehydrogenase 3-like isoform x1	1417	5	1.69185e-167	0.858	6	P:small molecule metabolic process; P:embryo development; P:biological_process; F:oxidoreductase activity; P:lipid metabolic process; P:anatomical structure development; P:cell differentiation; P:circulatory system process	EC:1.1.1.105	IPR002347 (PRINTS); IPR002198 (PRINTS); IPR016040 (G3DSA:3.40.50.GENE3D); IPR002198 (PFAM); PTHR24316 (PANTHER); PTHR24316:SF266 (PANTHER); IPR020904 (PROSITE_PATTERNS); CYTOPLASMIC_DOMAIN (PHOBIUS); NON_CYTOPLASMIC_DOMAIN (PHOBIUS); TRANSMEMBRANE (PHOBIUS); SSF51735 (SUPERFAMILY)		1.28672	5.23274	8.04481e-06	0.000456042
c17303_g1	prostaglandin e synthase-like	1003	5	8.93756e-40	0.924	5	P:cell motility; P:embryo development; P:small molecule metabolic process; P:lipid metabolic process; F:isomerase activity	EC:5.3.99.3	CYTOPLASMIC_DOMAIN (PHOBIUS); NON_CYTOPLASMIC_DOMAIN (PHOBIUS); TRANSMEMBRANE (PHOBIUS); TMhelix (TMHMM)		1.44882	0.479248	0.00193231	0.0353928
c161117_g1	focal adhesion kinase 1-like	1986	5	2.51153e-88	0.976	31	P:cell proliferation; P:embryo development; P:cytoskeleton organization; P:protein complex assembly; P:locomotion; P:catabolic process; P:cell junction organization; P:cellular component assembly; P:anatomical structure development; P:cellular protein modification process; F:ion binding; P:cell adhesion; C:cellular_component; F:molecular_function; P:small molecule metabolic process; C:cell; P:ves…	EC:2.7.10.2	IPR005189 (PFAM); G3DSA:1.20.5.540 (GENE3D); G3DSA:1.20.120.330 (GENE3D); PTHR24418 (PANTHER); PTHR24418:SF78 (PANTHER); IPR005189 (SUPERFAMILY)		1.49368	2.50201	0.000150364	0.00496298
c163577_g1	serine incorporator 5	4016	5	0	0.908	7	F:transmembrane transporter activity; P:lipid metabolic process; P:anatomical structure development; P:cellular amino acid metabolic process; P:neurological system process; P:transport; C:cellular_component	-	NON_CYTOPLASMIC_DOMAIN (PHOBIUS); CYTOPLASMIC_DOMAIN (PHOBIUS); TRANSMEMBRANE (PHOBIUS); TMhelix (TMHMM)		1.66644	4.75467	6.75511e-08	7.7399e-06
c152371_g1	endothelial lipase-like	2422	5	2.28475e-174	0.916	4	P:catabolic process; P:lipid metabolic process; C:extracellular region; F:molecular_function	EC:3.1.1.34	no IPS match		1.74775	4.43824	2.13e-07	2.09014e-05
c148424_g1	pi-plc x domain-containing protein 3-like	3639	5	0	0.98	2	P:lipid metabolic process; F:molecular_function	EC:3.1.4.0	IPR000909 (SMART); IPR000909 (PFAM); IPR017946 (G3DSA:3.20.20.GENE3D); PTHR13593 (PANTHER); PTHR13593:SF33 (PANTHER); IPR000909 (PROSITE_PROFILES); IPR017946 (SUPERFAMILY)		1.89617	0.548604	0.000501502	0.0128747
c160577_g1	dna damage-inducible transcript 3 protein	1729	5	1.33236e-33	0.888	7	F:DNA binding; P:lipid metabolic process; F:nucleic acid binding transcription factor activity; P:cellular nitrogen compound metabolic process; P:biosynthetic process; C:protein complex; C:intracellular	-	Coil (COILS); G3DSA:1.20.5.170 (GENE3D); IPR016670 (PANTHER); PTHR16833:SF0 (PANTHER); SIGNAL_PEPTIDE_H_REGION (PHOBIUS); SIGNAL_PEPTIDE_N_REGION (PHOBIUS); SIGNAL_PEPTIDE (PHOBIUS); SIGNAL_PEPTIDE_C_REGION (PHOBIUS); NON_CYTOPLASMIC_DOMAIN (PHOBIUS); SignalP-noTM (SIGNALP_EUK); SignalP-TM (SIGNALP_GRAM_POSITIVE); SignalP-noTM (SIGNALP_GRAM_NEGATIVE)		2.09856	3.25139	3.25595e-13	1.27974e-10
c133536_g1	retinal dehydrogenase 2	2296	5	0	0.982	10	P:small molecule metabolic process; P:embryo development; P:biological_process; F:oxidoreductase activity; P:signal transduction; P:lipid metabolic process; P:anatomical structure development; P:cell differentiation; P:anatomical structure formation involved in morphogenesis; P:neurological system process; P:response to stress; P:growth	EC:1.2.1.0	IPR016163 (G3DSA:3.40.309.GENE3D); IPR015590 (PFAM); IPR016162 (G3DSA:3.40.605.GENE3D); PTHR11699 (PANTHER); PTHR11699:SF102 (PANTHER); IPR029510 (PROSITE_PATTERNS); IPR016160 (PROSITE_PATTERNS); IPR016161 (SUPERFAMILY)		2.56821	3.72388	2.53601e-11	6.63116e-09
c153308_g1	lipocalin precursor	1373	5	1.20816e-82	0.86	4	P:lipid metabolic process; C:extracellular region; P:transport; F:molecular_function	-	IPR002972 (PRINTS); IPR000566 (PFAM); IPR012674 (G3DSA:2.40.128.GENE3D); PTHR11430:SF63 (PANTHER); PTHR11430 (PANTHER); IPR011038 (SUPERFAMILY)		2.94345	4.35039	4.40695e-07	3.89811e-05
c153419_g1	lipocalin precursor	1196	5	2.08923e-83	0.86	4	P:lipid metabolic process; C:extracellular region; P:transport; F:molecular_function	-	IPR002972 (PRINTS); IPR012674 (G3DSA:2.40.128.GENE3D); IPR000566 (PFAM); PTHR11430 (PANTHER); PTHR11430:SF63 (PANTHER); IPR011038 (SUPERFAMILY)		3.09364	4.49567	7.7e-08	8.61173e-06
c163696_g6	gamma-glutamyltransferase 5-like	1425	5	4.30365e-70	0.846	5	P:small molecule metabolic process; F:transferase activity	transferring acyl groups; P:sulfur compound metabolic process; P:lipid metabolic process; P:cellular amino acid metabolic process; P:cellular nitrogen compound metabolic process	EC:2.3.2.2	no IPS match	3.46162	6.01777	1.68863e-17	1.5309e-14
c160738_g1	gamma-glutamyltransferase 5-like	1960	5	0	0.82	5	P:small molecule metabolic process; F:transferase activity	transferring acyl groups; P:sulfur compound metabolic process; P:lipid metabolic process; P:cellular amino acid metabolic process; P:cellular nitrogen compound metabolic process	EC:2.3.2.2	no IPS match	3.56193	6.09666	2.65706e-18	2.82064e-15
c294362_g1	cis-aconitate decarboxylase-like	365	5	7.09979e-70	0.94	4	P:small molecule metabolic process; P:catabolic process; P:lipid metabolic process; F:lyase activity	EC:4.2.1.79			4.14429	-1.54672	5.67076e-06	0.000340418
28d Multistressor treatment vs. 28d Control Treatment
Seq_Name	Seq_Description	Seq_Length	#Hits	min_eValue	mean Similarity	#GOs	GOs	Enzyme_Codes	InterProScan		logFC	logCPM	PValue	FDR
c103072_g1	beta-galactosidase-like isoform x2	300	5	6.35065e-37	0.992	5	P:carbohydrate metabolic process; P:catabolic process; P:lipid metabolic process; C:protein complex; F:hydrolase activity	acting on glycosyl bonds	EC:3.2.1.23	IPR013781 (G3DSA:3.20.20.GENE3D); IPR001944 (PFAM); PTHR23421:SF50 (PANTHER); IPR001944 (PANTHER); IPR017853 (SUPERFAMILY)	1.06301	3.40063	0.000113043	0.0412963
c174715_g2	pi-plc x domain-containing protein 1-like	1479	5	4.1264e-142	0.84	2	F:phosphoric diester hydrolase activity; P:lipid metabolic process	-	no IPS match		1.31584	0.917451	0.000125861	0.0435545
c157321_g1	proactivator polypeptide-like	2029	5	6.23963e-43	0.766	1	P:lipid metabolic process		IPR008373 (PRINTS); IPR008139 (SMART); IPR007856 (PFAM); IPR008138 (PFAM); IPR011001 (G3DSA:1.10.225.GENE3D); PTHR11480 (PANTHER); PTHR11480:SF3 (PANTHER); TRANSMEMBRANE (PHOBIUS); CYTOPLASMIC_DOMAIN (PHOBIUS); NON_CYTOPLASMIC_DOMAIN (PHOBIUS); IPR008139 (PROSITE_PROFILES); SignalP-noTM (SIGNALP_EUK); IPR011001 (SUPERFAMILY)		1.72816	6.32896	3.0009e-05	0.0198354
c157317_g1	proactivator polypeptide-like	2761	5	9.94326e-101	0.804	1	P:lipid metabolic process	-	TRANSMEMBRANE (PHOBIUS); CYTOPLASMIC_DOMAIN (PHOBIUS); NON_CYTOPLASMIC_DOMAIN (PHOBIUS); TMhelix (TMHMM)		1.77381	6.59908	1.32242e-05	0.0120838
56d Multistressor treatment vs. 56d Control Treatment
Seq_Name	Seq_Description	Seq_Length	#Hits	min_eValue	mean Similarity	#GOs	GOs	Enzyme_Codes	InterProScan		logFC	logCPM	PValue	FDR
c165675_g2	phospholipase c-beta 1	5967	5	0	0.954	9	C:nucleus; C:cytoplasm; P:signal transduction; P:catabolic process; P:lipid metabolic process; F:ion binding; P:anatomical structure development; F:signal transducer activity; F:molecular_function; P:cell cycle	EC:3.1.4.11	Coil (COILS); Coil (COILS); Coil (COILS); Coil (COILS); IPR001192 (PRINTS); IPR000008 (SMART); IPR001711 (SMART); IPR000909 (SMART); IPR016280 (PIRSF); IPR000909 (PFAM); IPR011992 (G3DSA:1.10.238.GENE3D); IPR014815 (PFAM); IPR017946 (G3DSA:3.20.20.GENE3D); IPR015359 (PFAM); IPR000008 (G3DSA:2.60.40.GENE3D); G3DSA:1.20.1230.10 (GENE3D); IPR001711 (PFAM); IPR001192 (PANTHER); IPR028400 (PTHR10336:P…		-1.35505	4.80638	0.000119536	0.0225926
c144040_g1	cholesterol 25-hydroxylase-like	1459	5	6.392e-92	0.824	5	P:small molecule metabolic process; P:biological_process; F:oxidoreductase activity; P:lipid metabolic process; F:ion binding; P:biosynthetic process	-	no IPS match		-0.860999	3.09985	0.000152797	0.0260556
c157321_g1	proactivator polypeptide-like	2029	5	6.23963e-43	0.766	1	P:lipid metabolic process		IPR008373 (PRINTS); IPR008139 (SMART); IPR007856 (PFAM); IPR008138 (PFAM); IPR011001 (G3DSA:1.10.225.GENE3D); PTHR11480 (PANTHER); PTHR11480:SF3 (PANTHER); TRANSMEMBRANE (PHOBIUS); CYTOPLASMIC_DOMAIN (PHOBIUS); NON_CYTOPLASMIC_DOMAIN (PHOBIUS); IPR008139 (PROSITE_PROFILES); SignalP-noTM (SIGNALP_EUK); IPR011001 (SUPERFAMILY)		1.00397	6.20308	2.37209e-05	0.00785678
c157317_g1	proactivator polypeptide-like	2761	5	9.94326e-101	0.804	1	P:lipid metabolic process	-	TRANSMEMBRANE (PHOBIUS); CYTOPLASMIC_DOMAIN (PHOBIUS); NON_CYTOPLASMIC_DOMAIN (PHOBIUS); TMhelix (TMHMM)		1.02458	6.47538	1.08168e-05	0.00449528
c161254_g1	triosephosphate isomerase b	1250	5	2.40228e-129	0.954	7	P:small molecule metabolic process; P:carbohydrate metabolic process; P:biological_process; P:generation of precursor metabolites and energy; P:catabolic process; P:lipid metabolic process; P:biosynthetic process; F:isomerase activity	EC:5.3.1.1	IPR000652 (PFAM); IPR013785 (G3DSA:3.20.20.GENE3D); IPR000652 (TIGRFAM); IPR000652 (PANTHER); IPR020861 (PROSITE_PATTERNS); IPR000652 (PROSITE_PROFILES); IPR022896 (HAMAP); IPR000652 (SUPERFAMILY)		1.09597	5.62453	6.66342e-06	0.00316618
c149786_g1	peroxisomal bifunctional enzyme-like	3248	5	0	0.902	6	P:small molecule metabolic process; P:biological_process; F:oxidoreductase activity; P:catabolic process; P:lipid metabolic process; P:cellular amino acid metabolic process; P:cellular nitrogen compound metabolic process; P:biosynthetic process; F:molecular_function	EC:1.1.1.35	Coil (COILS); IPR001753 (PFAM); IPR006108 (PFAM); IPR016040 (G3DSA:3.40.50.GENE3D); IPR006176 (PFAM); IPR013328 (G3DSA:1.10.1040.GENE3D); IPR029045 (G3DSA:3.90.226.GENE3D); IPR013328 (G3DSA:1.10.1040.GENE3D); PTHR23309 (PANTHER); PTHR23309:SF1 (PANTHER); IPR018376 (PROSITE_PATTERNS); IPR006180 (PROSITE_PATTERNS); SSF51735 (SUPERFAMILY); IPR008927 (SUPERFAMILY); IPR029045 (SUPERFAMILY); IPR008927 …		1.17245	1.15451	0.000125798	0.0231427
c173479_g3	diacylglycerol kinase alpha-like	1499	5	0	0.854	8	P:small molecule metabolic process; P:biological_process; P:signal transduction; P:catabolic process; P:cofactor metabolic process; P:lipid metabolic process; F:ion binding; P:cellular nitrogen compound metabolic process; F:kinase activity	EC:2.7.1.23; EC:2.7.1.107	IPR002219 (SMART); IPR002048 (SMART); IPR002219 (PFAM); IPR001206 (PFAM); G3DSA:3.30.60.20 (GENE3D); IPR011992 (G3DSA:1.10.238.GENE3D); G3DSA:3.30.60.20 (GENE3D); IPR029477 (PFAM); IPR029477 (G3DSA:1.10.238.GENE3D); PTHR11255 (PANTHER); PTHR11255:SF38 (PANTHER); IPR018247 (PROSITE_PATTERNS); IPR002219 (PROSITE_PATTERNS); IPR018247 (PROSITE_PATTERNS); IPR002219 (PROSITE_PATTERNS); IPR002219 (PROSI…		1.2702	4.01144	1.4e-08	3.28891e-05
c76861_g1	diacylglycerol kinase alpha-like isoform x2	291	5	1.49306e-39	0.932	8	P:small molecule metabolic process; P:biological_process; P:signal transduction; P:catabolic process; P:cofactor metabolic process; P:lipid metabolic process; F:ion binding; P:cellular nitrogen compound metabolic process; F:kinase activity	EC:2.7.1.23; EC:2.7.1.107	IPR001206 (SMART); IPR001206 (PFAM); PTHR11255 (PANTHER); PTHR11255:SF38 (PANTHER); IPR001206 (PROSITE_PROFILES); IPR016064 (SUPERFAMILY)		1.65254	0.968777	3.147e-07	0.000399899
