# Supplementary material for: Transcriptome wide analyses reveal a sustained cellular stress response in the gill tissue of Trematomus bernacchii after acclimation to multiple stressors
Source: BMC Genomics. 2016 Feb 20;17:127. doi: 10.1186/s12864-016-2454-3 (PMC4761167; doi:10.1186/s12864-016-2454-3)
Supplement: Additional file 4: Table S4. — Cell death: This table provides all differentially expressed genes exceeding the confidence threshold (FDR ≤ 0.05) that are associated with the GO Term cell death (GO:0008219) at 7d, 28d and 56d (n = 4). The table includes the gene sequence name from the reference transcriptome, the BLAST result description, the sequence length, the number of BLAST hits to that gene sequence, the minimum e-value of the BLAST hits, the mean similarity, the # of GO terms associated with that sequence, the list of those GO terms, the Enzyme Codes associated with that sequence, InterproScan results associated with that sequence, the log2 adjusted fold change in expression, the log2 counts per million (CPM) of the reads mapped to that sequence, and the p-value and FDR reflecting the confidence in the displayed differential expression of that gene. (XLSX 17 kb) [file 12864_2016_2454_MOESM4_ESM.xlsx]

## Sheet: Sheet1
7d Multistressor treatment vs. 7d Control Treatment
Seq_Name	Seq_Description	Seq_Length	#Hits	min_eValue	mean Similarity	#GOs	GOs	Enzyme_Codes	InterProScan		logFC	logCPM	PValue	FDR
c176996_g2	clusterin-like protein 1-like isoform x1	1983	5	0	0.866	1	P:cell death	-	Coil (COILS); IPR016014 (SMART); IPR016015 (SMART); IPR000753 (PFAM); PTHR10970 (PANTHER); PTHR10970:SF2 (PANTHER); SIGNAL_PEPTIDE_H_REGION (PHOBIUS); SIGNAL_PEPTIDE_C_REGION (PHOBIUS); NON_CYTOPLASMIC_DOMAIN (PHOBIUS); SIGNAL_PEPTIDE_N_REGION (PHOBIUS); SIGNAL_PEPTIDE (PHOBIUS); SignalP-noTM (SIGNALP_EUK)		-2.16649	-0.443392	0.000521883	0.0132963
c155189_g1	angiopoietin-related protein 4-like	2162	5	4.38721e-80	0.8	3	C:extracellular space; P:cell death; P:anatomical structure formation involved in morphogenesis	-	CYTOPLASMIC_DOMAIN (PHOBIUS); NON_CYTOPLASMIC_DOMAIN (PHOBIUS); TRANSMEMBRANE (PHOBIUS); TRANSMEMBRANE (PHOBIUS); NON_CYTOPLASMIC_DOMAIN (PHOBIUS); TMhelix (TMHMM); TMhelix (TMHMM)		-2.08492	2.9718	0.000124222	0.00424917
c166330_g2	angiopoietin-related protein 4-like	1666	5	9.82569e-82	0.8	3	C:extracellular space; P:cell death; P:anatomical structure formation involved in morphogenesis	-	Coil (COILS); Coil (COILS); IPR014716 (G3DSA:3.90.215.GENE3D); IPR002181 (PFAM); IPR028793 (PTHR19143:PANTHER); PTHR19143 (PANTHER); IPR002181 (PROSITE_PROFILES); IPR002181 (SUPERFAMILY)		-2.05396	2.68641	0.000159135	0.00518171
c168083_g1	angiopoietin-related protein 4-like	384	5	9.07681e-27	0.81	3	C:extracellular space; P:cell death; P:anatomical structure formation involved in morphogenesis	-	Coil (COILS); IPR028793 (PTHR19143:PANTHER); PTHR19143 (PANTHER); SIGNAL_PEPTIDE_H_REGION (PHOBIUS); NON_CYTOPLASMIC_DOMAIN (PHOBIUS); SIGNAL_PEPTIDE_C_REGION (PHOBIUS); SIGNAL_PEPTIDE (PHOBIUS); SIGNAL_PEPTIDE_N_REGION (PHOBIUS); SignalP-noTM (SIGNALP_GRAM_NEGATIVE); SignalP-noTM (SIGNALP_EUK)		-1.76737	1.61332	0.000456928	0.0119277
c151387_g2	bcl2 adenovirus e1b 19 kda protein-interacting protein 3-like	3902	5	4.95704e-72	0.896	2	P:cell death; C:mitochondrion; C:cellular_component	-	IPR010548 (PFAM); PTHR15186 (PANTHER); PTHR15186:SF2 (PANTHER); TRANSMEMBRANE (PHOBIUS); CYTOPLASMIC_DOMAIN (PHOBIUS); NON_CYTOPLASMIC_DOMAIN (PHOBIUS); TMhelix (TMHMM)		-1.45429	5.0668	1.63072e-08	2.18255e-06
c172888_g3	endothelial pas domain-containing protein 1	7035	5	0	0.818	13	P:biological_process; P:signal transduction; P:anatomical structure development; C:protein complex; P:biosynthetic process; F:signal transducer activity; P:response to stress; C:intracellular; F:molecular_function; F:DNA binding; C:nucleus; P:cell death; C:cytoplasm; F:nucleic acid binding transcription factor activity; P:cell differentiation; P:cellular nitrogen compound metabolic process	-	IPR000014 (SMART); IPR001610 (SMART); G3DSA:3.30.450.20 (GENE3D); IPR013767 (PFAM); G3DSA:3.30.450.20 (GENE3D); PF14598 (PFAM); IPR021537 (PFAM); IPR014887 (PFAM); IPR000014 (TIGRFAM); PTHR23043:SF8 (PANTHER); PTHR23043 (PANTHER); IPR000014 (PROSITE_PROFILES); IPR000014 (PROSITE_PROFILES); IPR000014 (SUPERFAMILY); IPR000014 (SUPERFAMILY)		-1.207	7.32068	2.23757e-05	0.00106767
c151267_g1	angiopoietin-related protein 4-like	2701	5	0	0.88	3	P:biological_process; C:extracellular space; P:cell death; P:anatomical structure formation involved in morphogenesis	-	Coil (COILS); Coil (COILS); IPR002181 (SMART); IPR014715 (G3DSA:4.10.530.GENE3D); IPR014716 (G3DSA:3.90.215.GENE3D); IPR002181 (PFAM); PTHR19143 (PANTHER); IPR028793 (PTHR19143:PANTHER); IPR020837 (PROSITE_PATTERNS); CYTOPLASMIC_DOMAIN (PHOBIUS); TRANSMEMBRANE (PHOBIUS); NON_CYTOPLASMIC_DOMAIN (PHOBIUS); IPR002181 (PROSITE_PROFILES); SSF90257 (SUPERFAMILY); IPR002181 (SUPERFAMILY)		-1.19371	5.80646	6.39687e-05	0.00250938
c152204_g2	angiopoietin-related protein 4-like	1830	5	3.58126e-108	0.876	3	P:biological_process; C:extracellular space; P:cell death; P:anatomical structure formation involved in morphogenesis	-	Coil (COILS); Coil (COILS); PTHR19143 (PANTHER); IPR028793 (PTHR19143:PANTHER); TRANSMEMBRANE (PHOBIUS); CYTOPLASMIC_DOMAIN (PHOBIUS); NON_CYTOPLASMIC_DOMAIN (PHOBIUS); SSF90257 (SUPERFAMILY)		-1.17257	3.27868	0.000351986	0.00969996
c170159_g1	endothelial pas domain-containing protein 1	6988	5	0	0.818	13	P:biological_process; P:signal transduction; P:anatomical structure development; C:protein complex; P:biosynthetic process; F:signal transducer activity; P:response to stress; C:intracellular; F:molecular_function; F:DNA binding; C:nucleus; P:cell death; C:cytoplasm; F:nucleic acid binding transcription factor activity; P:cell differentiation; P:cellular nitrogen compound metabolic process	-	IPR001610 (SMART); IPR000014 (SMART); PF14598 (PFAM); IPR014887 (PFAM); IPR013767 (PFAM); G3DSA:3.30.450.20 (GENE3D); IPR000014 (TIGRFAM); G3DSA:3.30.450.20 (GENE3D); IPR021537 (PFAM); PTHR23043 (PANTHER); PTHR23043:SF8 (PANTHER); IPR000014 (PROSITE_PROFILES); IPR000014 (PROSITE_PROFILES); IPR000014 (SUPERFAMILY); IPR000014 (SUPERFAMILY)		-1.15263	7.36508	6.4671e-05	0.00252987
c153474_g2	protein yippee-like 3 gi	1468	5	2.24027e-31	0.95	3	P:cell death; P:anatomical structure development; C:nucleolus	-	SignalP-TM (SIGNALP_GRAM_POSITIVE)		-1.00753	6.09965	4.68626e-05	0.0019473
c163465_g1	protein yippee-like 3 isoform x1	855	5	6.86807e-28	0.986	3	P:cell death; P:anatomical structure development; C:nucleolus	-	no IPS match		-0.994339	2.86356	0.00037193	0.0101545
c176783_g1	protein phosphatase mitochondrial	4230	5	1.57299e-87	0.976	7	C:cell; P:cell death; F:ion binding; P:anatomical structure development; F:phosphatase activity; P:cellular protein modification process; C:protein complex	-	IPR001932 (SMART); IPR001932 (PFAM); IPR001932 (G3DSA:3.60.40.GENE3D); IPR015655 (PANTHER); CYTOPLASMIC_DOMAIN (PHOBIUS); TRANSMEMBRANE (PHOBIUS); NON_CYTOPLASMIC_DOMAIN (PHOBIUS); TRANSMEMBRANE (PHOBIUS); CYTOPLASMIC_DOMAIN (PHOBIUS); IPR001932 (SUPERFAMILY); TMhelix (TMHMM)		-0.874021	4.59898	0.000378402	0.0102909
c165289_g3	induced myeloid leukemia cell differentiation protein mcl-1-like partial	1284	5	1.77335e-50	0.88	1	P:cell death	-	TRANSMEMBRANE (PHOBIUS); NON_CYTOPLASMIC_DOMAIN (PHOBIUS); CYTOPLASMIC_DOMAIN (PHOBIUS)		0.764665	6.86201	0.00206485	0.0371791
c354462_g1	a chain discovery of small molecules that bind to k-ras and inhibit sos- mediated activation gi	486	5	1.4584e-23	0.992	27	P:cell proliferation; P:cytoskeleton organization; P:protein complex assembly; P:locomotion; P:cellular component assembly; F:ion binding; P:anatomical structure development; P:cellular protein modification process; C:Golgi apparatus; P:biosynthetic process; C:organelle; C:extracellular region; C:cellular_component; F:molecular_function; P:small molecule metabolic process; P:vesicle-mediated tran…	-			0.801639	3.14342	0.00172643	0.0325433
c149956_g1	minor histocompatibility antigen h13-like isoform x2	1999	5	6.39201e-88	0.906	3	P:biological_process; P:cell death; F:peptidase activity; C:cellular_component	EC:3.4.23.0	PTHR12174:SF23 (PANTHER); IPR007369 (PANTHER); TRANSMEMBRANE (PHOBIUS); TRANSMEMBRANE (PHOBIUS); NON_CYTOPLASMIC_DOMAIN (PHOBIUS); CYTOPLASMIC_DOMAIN (PHOBIUS); NON_CYTOPLASMIC_DOMAIN (PHOBIUS); TMhelix (TMHMM); TMhelix (TMHMM)		0.848411	3.91254	0.00236938	0.0409966
c148379_g1	tnf receptor-associated factor 3 isoform x2	333	5	1.02335e-19	1	4	P:cell death; P:signal transduction; P:cellular protein modification process; F:ion binding; F:molecular_function	EC:6.3.2.19	no IPS match		1.40536	3.28419	1.34581e-06	0.000101736
c142226_g1	apoptosis regulator bax-like	1818	5	1.82456e-111	0.932	1	P:cell death	-	IPR026298 (PRINTS); SM00337 (SMART); G3DSA:1.10.437.10 (GENE3D); IPR026298 (PFAM); IPR026304 (PTHR11256:PANTHER); IPR026298 (PANTHER); NON_CYTOPLASMIC_DOMAIN (PHOBIUS); TRANSMEMBRANE (PHOBIUS); CYTOPLASMIC_DOMAIN (PHOBIUS); IPR002475 (PROSITE_PROFILES); SSF56854 (SUPERFAMILY)		1.41945	6.17364	1.85276e-08	2.44287e-06
c166348_g2	dna replication licensing factor mcm5-like	2549	5	0	0.96	11	P:embryo development; F:DNA binding; C:nucleus; P:cell death; F:ion binding; F:helicase activity; C:protein complex; P:biosynthetic process; C:chromosome; P:DNA metabolic process; P:cell cycle	-	IPR008048 (PRINTS); IPR001208 (PRINTS); IPR003593 (SMART); IPR001208 (SMART); IPR027417 (G3DSA:3.40.50.GENE3D); IPR012340 (G3DSA:2.40.50.GENE3D); G3DSA:3.30.1640.10 (GENE3D); IPR001208 (PFAM); IPR027925 (PFAM); PTHR11630:SF68 (PANTHER); PTHR11630 (PANTHER); IPR018525 (PROSITE_PATTERNS); IPR001208 (PROSITE_PROFILES); IPR027417 (SUPERFAMILY); IPR012340 (SUPERFAMILY)		1.44319	3.1001	0.000444574	0.0116788
c166198_g2	dna replication licensing factor mcm5-like	2549	5	0	0.96	11	P:embryo development; F:DNA binding; C:nucleus; P:cell death; F:ion binding; F:helicase activity; C:protein complex; P:biosynthetic process; C:chromosome; P:DNA metabolic process; P:cell cycle	-	IPR008048 (PRINTS); IPR001208 (PRINTS); IPR003593 (SMART); IPR001208 (SMART); IPR027925 (PFAM); IPR001208 (PFAM); IPR027417 (G3DSA:3.40.50.GENE3D); IPR012340 (G3DSA:2.40.50.GENE3D); G3DSA:3.30.1640.10 (GENE3D); PTHR11630:SF68 (PANTHER); PTHR11630 (PANTHER); IPR018525 (PROSITE_PATTERNS); IPR001208 (PROSITE_PROFILES); IPR012340 (SUPERFAMILY); IPR027417 (SUPERFAMILY)		1.45896	3.10978	0.00019654	0.00612722
c161493_g1	caspase 10	2219	5	3.67905e-143	0.662	2	P:biological_process; P:cell death; F:peptidase activity	-	IPR015917 (PRINTS); IPR015917 (SMART); IPR001875 (SMART); IPR011029 (G3DSA:1.10.533.GENE3D); IPR011029 (G3DSA:1.10.533.GENE3D); IPR029030 (G3DSA:3.40.50.GENE3D); IPR001875 (PFAM); IPR011600 (PFAM); PTHR10454 (PANTHER); IPR016129 (PROSITE_PATTERNS); IPR016129 (PROSITE_PATTERNS); IPR002138 (PROSITE_PROFILES); IPR001309 (PROSITE_PROFILES); IPR001875 (PROSITE_PROFILES); IPR001875 (PROSITE_PROFILES); …		1.4777	5.45458	4e-09	6.39598e-07
c161771_g1	caspase 10	2824	5	0	0.672	2	P:biological_process; P:cell death; F:peptidase activity	-	IPR015917 (PRINTS); IPR015917 (SMART); IPR001875 (SMART); IPR011029 (G3DSA:1.10.533.GENE3D); IPR029030 (G3DSA:3.40.50.GENE3D); IPR001875 (PFAM); IPR011600 (PFAM); IPR011029 (G3DSA:1.10.533.GENE3D); PTHR10454 (PANTHER); IPR016129 (PROSITE_PATTERNS); IPR016129 (PROSITE_PATTERNS); IPR001309 (PROSITE_PROFILES); IPR001875 (PROSITE_PROFILES); IPR001875 (PROSITE_PROFILES); IPR002138 (PROSITE_PROFILES); …		1.48868	4.82766	9.44467e-09	1.36561e-06
c161117_g1	focal adhesion kinase 1-like	1986	5	2.51153e-88	0.976	31	P:cell proliferation; P:embryo development; P:cytoskeleton organization; P:protein complex assembly; P:locomotion; P:catabolic process; P:cell junction organization; P:cellular component assembly; P:anatomical structure development; P:cellular protein modification process; F:ion binding; P:cell adhesion; C:cellular_component; F:molecular_function; P:small molecule metabolic process; C:cell; P:ves…	EC:2.7.10.2	IPR005189 (PFAM); G3DSA:1.20.5.540 (GENE3D); G3DSA:1.20.120.330 (GENE3D); PTHR24418 (PANTHER); PTHR24418:SF78 (PANTHER); IPR005189 (SUPERFAMILY)		1.49368	2.50201	0.000150364	0.00496298
c165987_g2	caspase 7 gi	7380	5	7.52888e-115	0.986	2	P:biological_process; P:cell death; F:peptidase activity	EC:3.4.22.0	IPR015917 (PRINTS); IPR015917 (SMART); IPR011600 (PFAM); IPR029030 (G3DSA:3.40.50.GENE3D); PTHR10454 (PANTHER); IPR016129 (PROSITE_PATTERNS); IPR002138 (PROSITE_PROFILES); IPR001309 (PROSITE_PROFILES); SSF52129 (SUPERFAMILY)		1.58655	6.87769	2.59281e-07	2.481e-05
c174604_g4	caspase apoptosis-related cysteine peptidase	2018	5	9.1382e-61	0.922	2	P:biological_process; P:cell death; F:peptidase activity	EC:3.4.22.0	IPR015917 (PRINTS); IPR011600 (PFAM); IPR029030 (G3DSA:3.40.50.GENE3D); PTHR10454 (PANTHER); IPR001309 (PROSITE_PROFILES); SSF52129 (SUPERFAMILY)		1.62595	6.03047	1.88622e-07	1.87871e-05
c155214_g1	suppressor of cytokine signaling 3-like isoform x1 gi	2839	5	4.05647e-113	0.862	3	P:cell death; P:signal transduction; P:cellular protein modification process	-	IPR001496 (SMART); IPR001496 (SMART); IPR000980 (SMART); IPR000980 (PFAM); IPR001496 (PFAM); IPR000980 (G3DSA:3.30.505.GENE3D); IPR028414 (PTHR10385:PANTHER); IPR028413 (PANTHER); IPR000980 (PROSITE_PROFILES); IPR001496 (PROSITE_PROFILES); SSF158235 (SUPERFAMILY); IPR000980 (SUPERFAMILY)		2.17962	5.24807	7.22102e-09	1.08318e-06
c146233_g2	suppressor of cytokine signaling 3-like isoform x1 gi	2710	5	1.65613e-113	0.862	3	P:cell death; P:signal transduction; P:cellular protein modification process	-	IPR001496 (SMART); IPR001496 (SMART); IPR000980 (SMART); IPR001496 (PFAM); IPR000980 (G3DSA:3.30.505.GENE3D); IPR000980 (PFAM); IPR028414 (PTHR10385:PANTHER); IPR028413 (PANTHER); IPR000980 (PROSITE_PROFILES); IPR001496 (PROSITE_PROFILES); IPR000980 (SUPERFAMILY); SSF158235 (SUPERFAMILY)		2.20143	4.92113	9.01785e-08	9.82495e-06
c169413_g1	melanoma differentiation associated protein-5	5413	5	0	0.854	3	P:biological_process; P:cell death; F:ion binding; F:helicase activity; F:molecular_function	-	TRANSMEMBRANE (PHOBIUS); NON_CYTOPLASMIC_DOMAIN (PHOBIUS); CYTOPLASMIC_DOMAIN (PHOBIUS)		2.58987	7.60664	2.82667e-14	1.35031e-11
c170517_g1	melanoma differentiation associated protein-5	5112	5	0	0.846	3	P:biological_process; P:cell death; F:ion binding; F:helicase activity; F:molecular_function	-	TRANSMEMBRANE (PHOBIUS); CYTOPLASMIC_DOMAIN (PHOBIUS); NON_CYTOPLASMIC_DOMAIN (PHOBIUS)		2.62552	7.65963	6.29191e-15	3.36843e-12
c129450_g1	b-cell lymphoma 6 isoform x2	1706	5	0	0.928	5	C:nucleus; P:cell death; P:signal transduction; P:anatomical structure development; F:ion binding; F:molecular_function	-	IPR000210 (SMART); IPR013069 (PFAM); G3DSA:3.30.710.10 (GENE3D); IPR013087 (G3DSA:3.30.160.GENE3D); PTHR23228:SF88 (PANTHER); PTHR23228 (PANTHER); IPR007087 (PROSITE_PATTERNS); IPR007087 (PROSITE_PROFILES); IPR000210 (PROSITE_PROFILES); IPR011333 (SUPERFAMILY); SSF57667 (SUPERFAMILY)		2.73559	2.44952	1.3039e-10	2.92854e-08
c168744_g1	b-cell lymphoma 6 protein isoform x2	546	5	3.95901e-56	0.99	5	C:nucleus; P:cell death; P:signal transduction; P:anatomical structure development; F:ion binding; F:molecular_function	-	IPR015880 (SMART); PF13465 (PFAM); IPR013087 (G3DSA:3.30.160.GENE3D); IPR013087 (G3DSA:3.30.160.GENE3D); IPR013087 (G3DSA:3.30.160.GENE3D); PTHR23228 (PANTHER); PTHR23228:SF88 (PANTHER); IPR007087 (PROSITE_PATTERNS); IPR007087 (PROSITE_PATTERNS); IPR007087 (PROSITE_PATTERNS); IPR007087 (PROSITE_PROFILES); IPR007087 (PROSITE_PROFILES); IPR007087 (PROSITE_PROFILES); SSF57667 (SUPERFAMILY); SSF57667…		2.79441	1.08247	9.2488e-10	1.72482e-07
c149955_g1	suppressor of cytokine signaling 3	3073	5	3.75408e-116	0.946	3	P:cell death; P:signal transduction; P:cellular protein modification process	-	IPR000980 (PRINTS); IPR001496 (SMART); IPR001496 (SMART); IPR000980 (SMART); IPR001496 (PFAM); IPR000980 (PFAM); IPR000980 (G3DSA:3.30.505.GENE3D); IPR028413 (PANTHER); IPR028414 (PTHR10385:PANTHER); IPR001496 (PROSITE_PROFILES); IPR000980 (PROSITE_PROFILES); SSF158235 (SUPERFAMILY); IPR000980 (SUPERFAMILY)		2.80737	6.17038	8.87253e-10	1.66716e-07
c153124_g1	suppressor of cytokine signaling 3	3073	5	9.9263e-97	0.946	3	P:cell death; P:signal transduction; P:cellular protein modification process	-	IPR000980 (PRINTS); IPR001496 (SMART); IPR001496 (SMART); IPR000980 (SMART); IPR001496 (PFAM); IPR000980 (G3DSA:3.30.505.GENE3D); IPR000980 (PFAM); IPR028413 (PANTHER); IPR028414 (PTHR10385:PANTHER); IPR000980 (PROSITE_PROFILES); IPR001496 (PROSITE_PROFILES); IPR000980 (SUPERFAMILY); SSF158235 (SUPERFAMILY)		2.87846	6.19996	1.46579e-09	2.60451e-07
28d Multistressor treatment vs. 28d Control Treatment
Seq_Name	Seq_Description	Seq_Length	#Hits	min_eValue	mean Similarity	#GOs	GOs	Enzyme_Codes	InterProScan		logFC	logCPM	PValue	FDR
c178118_g2	caspase-8 gi	1369	5	1.4938e-26	0.798	2	P:biological_process; P:cell death; F:peptidase activity	EC:3.4.22.0	IPR011029 (G3DSA:1.10.533.GENE3D); IPR011029 (G3DSA:1.10.533.GENE3D); IPR001875 (PFAM); PTHR10454:SF142 (PANTHER); PTHR10454 (PANTHER); IPR001875 (PROSITE_PROFILES); IPR011029 (SUPERFAMILY)		-1.43883	3.45014	3.98325e-05	0.0232567
c178118_g1	caspase-8-like isoform x1 gi	2154	5	8.62402e-65	0.776	2	P:biological_process; P:cell death; F:peptidase activity	EC:3.4.22.0	Coil (COILS); IPR027806 (PFAM); PTHR23080:SF34 (PANTHER); PTHR23080 (PANTHER); IPR001875 (PROSITE_PROFILES)		-1.26439	5.53091	4.47648e-05	0.0242373
c173038_g3	tpa: caspase-3 precursor	1873	5	3.43204e-14	0.73	16	P:biological_process; P:signal transduction; P:cell morphogenesis; P:anatomical structure development; P:anatomical structure formation involved in morphogenesis; F:peptidase activity; P:DNA metabolic process; P:immune system process; C:plasma membrane; F:molecular_function; P:response to stress; C:nucleoplasm; P:cell death; P:homeostatic process; P:cell differentiation; P:nucleobase-containing c…	EC:3.4.23.0	no IPS match		9.28946	5.82677	1.93375e-05	0.0155705
56d Multistressor treatment vs. 56d Control Treatment
Seq_Name	Seq_Description	Seq_Length	#Hits	min_eValue	mean Similarity	#GOs	GOs	Enzyme_Codes	InterProScan		logFC	logCPM	PValue	FDR
c173038_g3	tpa: caspase-3 precursor	1873	5	3.43204e-14	0.73	16	P:biological_process; P:signal transduction; P:cell morphogenesis; P:anatomical structure development; P:anatomical structure formation involved in morphogenesis; F:peptidase activity; P:DNA metabolic process; P:immune system process; C:plasma membrane; F:molecular_function; P:response to stress; C:nucleoplasm; P:cell death; P:homeostatic process; P:cell differentiation; P:nucleobase-containing c…	EC:3.4.23.0	no IPS match		-11.7335	6.74067	1.16944e-07	0.000195632
c178118_g2	caspase-8 gi	1369	5	1.4938e-26	0.798	2	P:biological_process; P:cell death; F:peptidase activity	EC:3.4.22.0	IPR011029 (G3DSA:1.10.533.GENE3D); IPR011029 (G3DSA:1.10.533.GENE3D); IPR001875 (PFAM); PTHR10454:SF142 (PANTHER); PTHR10454 (PANTHER); IPR001875 (PROSITE_PROFILES); IPR011029 (SUPERFAMILY)		-1.29192	3.49988	1.29854e-07	0.000211864
c178118_g1	caspase-8-like isoform x1 gi	2154	5	8.62402e-65	0.776	2	P:biological_process; P:cell death; F:peptidase activity	EC:3.4.22.0	Coil (COILS); IPR027806 (PFAM); PTHR23080:SF34 (PANTHER); PTHR23080 (PANTHER); IPR001875 (PROSITE_PROFILES)		-1.1423	5.64997	2.22e-07	0.000308859
c31227_g1	macrophage migration inhibitory factor gi	643	5	1.70934e-69	0.908	3	P:embryo development; P:cell proliferation; P:cell death; P:anatomical structure development	-	IPR001398 (PFAM); G3DSA:3.30.429.10 (GENE3D); IPR001398 (PANTHER); PTHR11954:SF6 (PANTHER); IPR019829 (PROSITE_PATTERNS); IPR001398 (PRODOM); IPR014347 (SUPERFAMILY)		1.15353	2.80511	1.88462e-05	0.00655431
