# Supplementary material for: Transcriptome wide analyses reveal a sustained cellular stress response in the gill tissue of Trematomus bernacchii after acclimation to multiple stressors
Source: BMC Genomics. 2016 Feb 20;17:127. doi: 10.1186/s12864-016-2454-3 (PMC4761167; doi:10.1186/s12864-016-2454-3)
Supplement: Additional file 5: Table S5. — Cell proliferation: This table provides all differentially expressed genes exceeding the confidence threshold (FDR ≤ 0.05) that are associated with the GO Term cell proliferation (GO:0008283) at 7d, 28d and 56d (n = 4). The table includes the gene sequence name from the reference transcriptome, the BLAST result description, the sequence length, the number of BLAST hits to that gene sequence, the minimum e-value of the BLAST hits, the mean similarity, the # of GO terms associated with that sequence, the list of those GO terms, the Enzyme Codes associated with that sequence, InterproScan results associated with that sequence, the log2 adjusted fold change in expression, the log2 counts per million (CPM) of the reads mapped to that sequence, and the p-value and FDR reflecting the confidence in the displayed differential expression of that gene. (XLSX 14 kb) [file 12864_2016_2454_MOESM5_ESM.xlsx]

## Sheet: Sheet1
7d Multistressor treatment vs. 7d Control Treatment
Seq_Name	Seq_Description	Seq_Length	#Hits	min_eValue	mean Similarity	#GOs	GOs	Enzyme_Codes	InterProScan		logFC	logCPM	PValue	FDR
c155161_g1	insulin-like growth factor i ea-3	3128	5	1.06566e-44	0.97	5	P:cell proliferation; C:extracellular space; P:signal transduction; F:molecular_function; P:growth	-	no IPS match		-3.05202	-0.8365	2.6574e-07	2.52918e-05
c155081_g1	insulin-like growth factor-1 gi	4305	5	2.27389e-99	0.976	5	P:cell proliferation; C:extracellular space; P:signal transduction; F:molecular_function; P:growth	-	no IPS match		-2.94929	-0.673223	3.48235e-07	3.21336e-05
c235642_g1	fibroblast growth factor 20-like	410	5	3.02694e-40	0.844	6	P:embryo development; P:cell proliferation; P:signal transduction; C:extracellular region; F:molecular_function; P:growth	-			-2.94281	-1.66101	4.6311e-05	0.00192825
c155905_g2	sonic hedgehog protein a	2527	5	0	0.932	16	P:embryo development; P:cell proliferation; P:biological_process; P:locomotion; P:signal transduction; P:cell morphogenesis; P:anatomical structure development; P:cell-cell signaling; P:anatomical structure formation involved in morphogenesis; F:peptidase activity; P:biosynthetic process; C:extracellular region; P:circulatory system process; C:plasma membrane; P:homeostatic process; P:cell differ…	-	no IPS match		-2.30088	1.45478	3.44548e-06	0.000224169
c149267_g1	myostatin 2 gi	1277	5	7.14363e-169	0.958	5	P:cell proliferation; P:signal transduction; C:extracellular region; F:molecular_function; P:growth	-	IPR001839 (SMART); IPR029034 (G3DSA:2.10.90.GENE3D); IPR001111 (PFAM); IPR001839 (PFAM); PTHR11848:SF118 (PANTHER); IPR015615 (PANTHER); IPR017948 (PROSITE_PATTERNS); SIGNAL_PEPTIDE_N_REGION (PHOBIUS); SIGNAL_PEPTIDE_C_REGION (PHOBIUS); NON_CYTOPLASMIC_DOMAIN (PHOBIUS); SIGNAL_PEPTIDE (PHOBIUS); SIGNAL_PEPTIDE_H_REGION (PHOBIUS); IPR001839 (PROSITE_PROFILES); SignalP-noTM (SIGNALP_EUK); IPR029034…		-2.19947	-0.997675	0.000916507	0.0203455
c124414_g1	transforming growth factor beta-2-like	1386	5	2.34212e-155	0.928	7	C:extracellular space; F:transforming growth factor beta receptor binding; F:growth factor activity; P:cell growth; P:hard palate development; P:signal transduction; P:cell proliferation	-	IPR003940 (PRINTS); IPR016319 (PRINTS); IPR001839 (SMART); IPR001839 (PFAM); IPR029034 (G3DSA:2.10.90.GENE3D); IPR001111 (PFAM); PTHR11848:SF141 (PANTHER); IPR015615 (PANTHER); IPR017948 (PROSITE_PATTERNS); IPR017948 (PROSITE_PATTERNS); IPR001839 (PROSITE_PROFILES); IPR001839 (PROSITE_PROFILES); IPR029034 (SUPERFAMILY); IPR029034 (SUPERFAMILY)		-2.19775	-1.31728	0.000279567	0.00810719
c117104_g1	bone morphogenetic protein 3-like	1574	5	0	0.944	6	P:embryo development; P:cell proliferation; P:signal transduction; C:extracellular region; F:molecular_function; P:growth	-	IPR002405 (PRINTS); IPR001839 (SMART); IPR029034 (G3DSA:2.10.90.GENE3D); IPR001839 (PFAM); PTHR11848:SF144 (PANTHER); IPR015615 (PANTHER); IPR017948 (PROSITE_PATTERNS); TRANSMEMBRANE (PHOBIUS); CYTOPLASMIC_DOMAIN (PHOBIUS); NON_CYTOPLASMIC_DOMAIN (PHOBIUS); IPR001839 (PROSITE_PROFILES); IPR029034 (SUPERFAMILY); TMhelix (TMHMM)		-1.9561	-1.07808	0.00127898	0.0260629
c152177_g1	fibroblast growth factor 18-like	3167	5	6.4532e-127	0.976	7	P:embryo development; P:cell proliferation; P:biological_process; P:signal transduction; P:anatomical structure development; P:cell differentiation; P:anatomical structure formation involved in morphogenesis; F:molecular_function; P:growth	-	IPR028142 (PRINTS); IPR002209 (SMART); PF00167 (PFAM); G3DSA:2.80.10.50 (GENE3D); IPR002209 (PANTHER); PTHR11486:SF30 (PANTHER); IPR002209 (PROSITE_PATTERNS); NON_CYTOPLASMIC_DOMAIN (PHOBIUS); SIGNAL_PEPTIDE (PHOBIUS); SIGNAL_PEPTIDE_H_REGION (PHOBIUS); SIGNAL_PEPTIDE_N_REGION (PHOBIUS); SIGNAL_PEPTIDE_C_REGION (PHOBIUS); SignalP-noTM (SIGNALP_EUK); IPR008996 (SUPERFAMILY)		-1.89881	2.83171	7.84055e-10	1.49359e-07
c148410_g1	fibroblast growth factor 18-like	3167	5	6.4532e-127	0.976	7	P:embryo development; P:cell proliferation; P:biological_process; P:signal transduction; P:anatomical structure development; P:cell differentiation; P:anatomical structure formation involved in morphogenesis; F:molecular_function; P:growth	-	IPR028142 (PRINTS); IPR002209 (SMART); PF00167 (PFAM); G3DSA:2.80.10.50 (GENE3D); IPR002209 (PANTHER); PTHR11486:SF30 (PANTHER); IPR002209 (PROSITE_PATTERNS); SIGNAL_PEPTIDE_N_REGION (PHOBIUS); SIGNAL_PEPTIDE_C_REGION (PHOBIUS); SIGNAL_PEPTIDE (PHOBIUS); NON_CYTOPLASMIC_DOMAIN (PHOBIUS); SIGNAL_PEPTIDE_H_REGION (PHOBIUS); SignalP-noTM (SIGNALP_EUK); IPR008996 (SUPERFAMILY)		-1.84067	2.70148	1.3375e-09	2.41455e-07
c132049_g1	bone morphogenetic protein 3-like	2711	5	0	0.934	6	P:embryo development; P:cell proliferation; P:signal transduction; C:extracellular region; F:molecular_function; P:growth	-	IPR002405 (PRINTS); IPR001839 (SMART); IPR017197 (PIRSF); IPR001839 (PFAM); IPR029034 (G3DSA:2.10.90.GENE3D); PTHR11848:SF144 (PANTHER); IPR015615 (PANTHER); IPR017948 (PROSITE_PATTERNS); NON_CYTOPLASMIC_DOMAIN (PHOBIUS); TRANSMEMBRANE (PHOBIUS); CYTOPLASMIC_DOMAIN (PHOBIUS); IPR001839 (PROSITE_PROFILES); IPR029034 (SUPERFAMILY); TMhelix (TMHMM)		-1.82773	-0.921304	0.000391168	0.0105756
c340488_g1	fibroblast growth factor 20-like	644	5	1.50849e-80	0.994	6	P:embryo development; P:cell proliferation; P:signal transduction; C:extracellular region; F:molecular_function; P:growth	-			-1.81283	-0.548377	0.000561549	0.0140447
c17081_g1	platelet-derived growth factor c-like	882	5	2.5179e-169	0.92	6	P:cell division; P:cell proliferation; P:signal transduction; C:cellular_component; F:molecular_function; P:growth	-	IPR000072 (SMART); IPR000859 (SMART); IPR000859 (G3DSA:2.60.120.GENE3D); IPR000859 (PFAM); IPR000072 (PFAM); IPR029034 (G3DSA:2.10.90.GENE3D); IPR029817 (PTHR10127:PANTHER); PTHR10127 (PANTHER); IPR000072 (PROSITE_PROFILES); IPR000859 (PROSITE_PROFILES); IPR029034 (SUPERFAMILY); IPR000859 (SUPERFAMILY)		-1.5811	-0.455027	0.00124648	0.0255586
c158665_g2	platelet-derived growth factor subunit a-like	3195	5	2.81907e-114	0.926	6	C:membrane; F:growth factor activity; P:positive regulation of cell division; P:signal transduction; P:cell proliferation; P:growth	-	no IPS match		-1.34922	4.60195	2.71824e-06	0.000184154
c122899_g1	insulin-like growth factor-2 gi	2489	5	4.57131e-70	0.96	5	P:cell proliferation; C:extracellular space; P:signal transduction; F:molecular_function; P:growth	-	IPR016179 (SMART); IPR016179 (PFAM); IPR016179 (G3DSA:1.10.100.GENE3D); PTHR11454:SF10 (PANTHER); PTHR11454 (PANTHER); SIGNAL_PEPTIDE (PHOBIUS); NON_CYTOPLASMIC_DOMAIN (PHOBIUS); SIGNAL_PEPTIDE_H_REGION (PHOBIUS); SIGNAL_PEPTIDE_C_REGION (PHOBIUS); SIGNAL_PEPTIDE_N_REGION (PHOBIUS); IPR016179 (SUPERFAMILY); TMhelix (TMHMM)		-1.13482	3.05846	8.2158e-05	0.0030708
c130489_g1	bone morphogenetic protein 8a	2832	5	0	0.926	5	P:cell proliferation; P:signal transduction; C:extracellular region; F:molecular_function; P:growth	-	IPR001839 (SMART); IPR001111 (PFAM); IPR029034 (G3DSA:2.10.90.GENE3D); IPR001839 (PFAM); PTHR11848:SF119 (PANTHER); IPR015615 (PANTHER); IPR017948 (PROSITE_PATTERNS); SIGNAL_PEPTIDE (PHOBIUS); SIGNAL_PEPTIDE_N_REGION (PHOBIUS); SIGNAL_PEPTIDE_C_REGION (PHOBIUS); SIGNAL_PEPTIDE_H_REGION (PHOBIUS); NON_CYTOPLASMIC_DOMAIN (PHOBIUS); IPR001839 (PROSITE_PROFILES); IPR029034 (SUPERFAMILY)		-0.861597	5.65928	0.00262162	0.0441928
c354462_g1	a chain discovery of small molecules that bind to k-ras and inhibit sos- mediated activation gi	486	5	1.4584e-23	0.992	27	P:cell proliferation; P:cytoskeleton organization; P:protein complex assembly; P:locomotion; P:cellular component assembly; F:ion binding; P:anatomical structure development; P:cellular protein modification process; C:Golgi apparatus; P:biosynthetic process; C:organelle; C:extracellular region; C:cellular_component; F:molecular_function; P:small molecule metabolic process; P:vesicle-mediated tran…	-			0.801639	3.14342	0.00172643	0.0325433
c161117_g1	focal adhesion kinase 1-like	1986	5	2.51153e-88	0.976	31	P:cell proliferation; P:embryo development; P:cytoskeleton organization; P:protein complex assembly; P:locomotion; P:catabolic process; P:cell junction organization; P:cellular component assembly; P:anatomical structure development; P:cellular protein modification process; F:ion binding; P:cell adhesion; C:cellular_component; F:molecular_function; P:small molecule metabolic process; C:cell; P:ves…	EC:2.7.10.2	IPR005189 (PFAM); G3DSA:1.20.5.540 (GENE3D); G3DSA:1.20.120.330 (GENE3D); PTHR24418 (PANTHER); PTHR24418:SF78 (PANTHER); IPR005189 (SUPERFAMILY)		1.49368	2.50201	0.000150364	0.00496298
c148652_g1	vascular endothelial growth factor c-like	3126	5	0	0.852	6	C:membrane; F:growth factor activity; P:positive regulation of cell division; P:signal transduction; P:cell proliferation; P:growth	-	IPR000072 (SMART); IPR000072 (PFAM); IPR004153 (PFAM); IPR029034 (G3DSA:2.10.90.GENE3D); PTHR12025:SF3 (PANTHER); PTHR12025 (PANTHER); IPR023581 (PROSITE_PATTERNS); NON_CYTOPLASMIC_DOMAIN (PHOBIUS); SIGNAL_PEPTIDE_H_REGION (PHOBIUS); SIGNAL_PEPTIDE (PHOBIUS); SIGNAL_PEPTIDE_C_REGION (PHOBIUS); SIGNAL_PEPTIDE_N_REGION (PHOBIUS); IPR000072 (PROSITE_PROFILES); SignalP-noTM (SIGNALP_EUK); IPR029034 (…		1.7175	5.53635	2.33238e-10	4.95194e-08
c134364_g1	interleukin-1 beta	1081	5	4.97266e-153	0.816	11	P:cell division; P:cell proliferation; C:extracellular space; P:signal transduction; P:homeostatic process; C:protein complex; F:molecular_function; P:response to stress; P:immune system process; P:growth; C:plasma membrane	-	IPR003294 (PRINTS); IPR000975 (PRINTS); PR01359 (PRINTS); SM00125 (SMART); G3DSA:2.80.10.50 (GENE3D); IPR000975 (PFAM); IPR003502 (PFAM); IPR003296 (PTHR10078:PANTHER); PTHR10078 (PANTHER); IPR008996 (SUPERFAMILY)		2.76384	1.76213	5.37779e-08	6.35745e-06
28d Multistressor treatment vs. 28d Control Treatment
None
56d Multistressor treatment vs. 56d Control Treatment
Seq_Name	Seq_Description	Seq_Length	#Hits	min_eValue	mean Similarity	#GOs	GOs	Enzyme_Codes	InterProScan		logFC	logCPM	PValue	FDR
c31227_g1	macrophage migration inhibitory factor gi	643	5	1.70934e-69	0.908	3	P:embryo development; P:cell proliferation; P:cell death; P:anatomical structure development	-	IPR001398 (PFAM); G3DSA:3.30.429.10 (GENE3D); IPR001398 (PANTHER); PTHR11954:SF6 (PANTHER); IPR019829 (PROSITE_PATTERNS); IPR001398 (PRODOM); IPR014347 (SUPERFAMILY)		1.15353	2.80511	1.88462e-05	0.00655431
