# Supplementary material for: Transcriptome wide analyses reveal a sustained cellular stress response in the gill tissue of Trematomus bernacchii after acclimation to multiple stressors
Source: BMC Genomics. 2016 Feb 20;17:127. doi: 10.1186/s12864-016-2454-3 (PMC4761167; doi:10.1186/s12864-016-2454-3)
Supplement: Additional file 6: Table S6. — Heat shock related proteins: This table provides all genes associated with heat shock proteins found within the reference transcriptome regardless of expression/confidence level at 7d, 28d and 56d (n = 4). Each time-point sub-table is sorted by FDR (smallest first). The table includes the gene sequence name from the reference transcriptome, the BLAST result description, the sequence length, the number of BLAST hits to that gene sequence, the minimum e-value of the BLAST hits, the mean similarity, the # of GO terms associated with that sequence, the list of those GO terms, the Enzyme Codes associated with that sequence, InterproScan results associated with that sequence, the log2 adjusted fold change in expression, the log2 counts per million (CPM) of the reads mapped to that sequence, and the p-value and FDR reflecting the confidence in the displayed differential expression of that gene. (XLSX 37 kb) [file 12864_2016_2454_MOESM6_ESM.xlsx]

## Sheet: heat shock
7d Multistressor treatment vs. 7d Control Treatment
Seq_Name	Seq_Description	Seq_Length	#Hits	min_eValue	mean Similarity	#GOs	GOs	Enzyme_Codes	InterProScan	logFC	logCPM	PValue	FDR
c155109_g1	dnaj homolog subfamily a member 2	1419	5	1.08688e-160	0.976	6	F:ATP binding; F:heat shock protein binding; F:metal ion binding; F:unfolded protein binding; P:protein folding; P:response to heat	IPR001623 (PRINTS); IPR001623 (SMART); G3DSA:2.60.260.20 (GENE3D); G3DSA:2.60.260.20 (GENE3D); IPR001305 (PFAM); IPR002939 (PFAM); IPR001623 (G3DSA:1.10.287.GENE3D); IPR001623 (PFAM); IPR001305 (G3DSA:2.10.230.GENE3D); PTHR24076 (PANTHER); PTHR24076:SF1 (PANTHER); IPR018253 (PROSITE_PATTERNS); IPR001305 (PROSITE_PROFILES); IPR001623 (PROSITE_PROFILES); IPR012724 (HAMAP); IPR001305 (SUPERFAMILY); …		1.00089	5.57533	6.06154e-05	0.00240071
c155106_g1	dnaj homolog subfamily a member 2	1182	5	1.09599e-136	0.976	6	F:ATP binding; F:heat shock protein binding; F:metal ion binding; F:unfolded protein binding; P:protein folding; P:response to heat	NON_CYTOPLASMIC_DOMAIN (PHOBIUS); TRANSMEMBRANE (PHOBIUS); CYTOPLASMIC_DOMAIN (PHOBIUS); TRANSMEMBRANE (PHOBIUS); NON_CYTOPLASMIC_DOMAIN (PHOBIUS)		0.932332	6.32606	0.000171069	0.00550875
c127898_g1	heat shock protein partial	1069	5	1.03145e-150	0.898	1	F:ion binding	IPR013126 (PRINTS); IPR013126 (PFAM); IPR029047 (G3DSA:2.60.34.GENE3D); IPR029048 (G3DSA:1.20.1270.GENE3D); G3DSA:3.30.420.40 (GENE3D); PTHR19375:SF142 (PANTHER); PTHR19375 (PANTHER); IPR018181 (PROSITE_PATTERNS); SSF53067 (SUPERFAMILY); IPR029048 (SUPERFAMILY); IPR029047 (SUPERFAMILY)		-7.08562	-1.11048	0.000254188	0.00750972
c326162_g1	heat shock protein partial	243	5	2.74061e-35	0.954	1	F:ion binding			7.77095	-0.433535	0.000523736	0.0133244
c148007_g1	heat shock 70 kda protein 14-like	1632	5	0	0.892	1	F:ion binding	IPR019651 (PFAM); PS51257 (PROSITE_PROFILES)		0.906955	4.58859	0.000595744	0.0147337
c157239_g1	heat shock 70 kda protein 12b-like	1243	5	2.63742e-11	1	1	P:sprouting angiogenesis	no IPS match		1.19129	2.15952	0.00123038	0.0253092
c256239_g1	heat shock cognate protein partial	772	5	7.43515e-153	0.902	1	F:ion binding			-6.29916	-1.72027	0.00157372	0.0304172
c146855_g2	60 kda heat shock mitochondrial-like	227	5	7.69752e-25	0.942	3	C:cytoplasm; F:ion binding; P:protein folding	no IPS match		1.29827	1.18804	0.00222796	0.0391677
c154369_g1	activator of 90 kda heat shock protein atpase homolog 1-like	2003	5	0	0.932	4	P:small molecule metabolic process; P:nucleobase-containing compound catabolic process; F:enzyme regulator activity; F:molecular_function; P:response to stress	IPR015310 (SMART); IPR015310 (PFAM); IPR013538 (PFAM); IPR023393 (G3DSA:3.30.530.GENE3D); PTHR13009:SF7 (PANTHER); PTHR13009 (PANTHER); SSF55961 (SUPERFAMILY); IPR015310 (SUPERFAMILY)		0.743731	4.909	0.00262597	0.0442542
c137498_g1	heat shock 70 kda protein 4l	2561	5	0	0.926	1	F:ion binding	SIGNAL_PEPTIDE_N_REGION (PHOBIUS); NON_CYTOPLASMIC_DOMAIN (PHOBIUS); CYTOPLASMIC_DOMAIN (PHOBIUS); NON_CYTOPLASMIC_DOMAIN (PHOBIUS); TRANSMEMBRANE (PHOBIUS); SIGNAL_PEPTIDE_H_REGION (PHOBIUS); TRANSMEMBRANE (PHOBIUS); TRANSMEMBRANE (PHOBIUS); CYTOPLASMIC_DOMAIN (PHOBIUS); SIGNAL_PEPTIDE (PHOBIUS); SIGNAL_PEPTIDE_C_REGION (PHOBIUS); TRANSMEMBRANE (PHOBIUS); NON_CYTOPLASMIC_DOMAIN (PHOBIUS); TMheli…		-0.984328	0.826897	0.00353366	0.0553665
c155987_g1	heat shock 70 kda protein 12b-like	1243	5	1.05229e-12	1	1	P:anatomical structure formation involved in morphogenesis	no IPS match		1.10774	2.11951	0.00556895	0.0766889
c148722_g2	heat shock protein	1652	5	0	0.964	6	C:mitochondrion; P:anatomical structure development; F:ion binding; P:protein folding; P:response to stress; P:growth	IPR001844 (PRINTS); IPR002423 (PFAM); IPR027413 (G3DSA:1.10.560.GENE3D); IPR001844 (TIGRFAM); IPR027409 (G3DSA:3.50.7.GENE3D); IPR027413 (G3DSA:1.10.560.GENE3D); IPR002423 (PANTHER); IPR018370 (PROSITE_PATTERNS); IPR002423 (SUPERFAMILY); SSF54849 (SUPERFAMILY); IPR027409 (SUPERFAMILY)		0.730443	5.11643	0.00782208	0.0976997
c158858_g1	hsp70-binding protein 1-like	2981	5	2.41971e-124	0.88	0	-	IPR000225 (SMART); PF13646 (PFAM); IPR011989 (G3DSA:1.25.10.GENE3D); PTHR19316:SF18 (PANTHER); PTHR19316 (PANTHER); SIGNAL_PEPTIDE_N_REGION (PHOBIUS); SIGNAL_PEPTIDE_H_REGION (PHOBIUS); SIGNAL_PEPTIDE_C_REGION (PHOBIUS); NON_CYTOPLASMIC_DOMAIN (PHOBIUS); SIGNAL_PEPTIDE (PHOBIUS); IPR016024 (SUPERFAMILY)		0.710699	3.94155	0.00809661	0.0999129
c150805_g1	heat shock 70 kda protein 4-like	3534	5	0	0.91	1	F:ion binding	Coil (COILS); IPR013126 (PRINTS); G3DSA:3.30.30.30 (GENE3D); G3DSA:3.90.640.10 (GENE3D); IPR013126 (PFAM); IPR029047 (G3DSA:2.60.34.GENE3D); IPR029048 (G3DSA:1.20.1270.GENE3D); G3DSA:3.30.420.40 (GENE3D); G3DSA:3.30.420.40 (GENE3D); PTHR19375:SF136 (PANTHER); PTHR19375 (PANTHER); IPR018181 (PROSITE_PATTERNS); IPR029048 (SUPERFAMILY); IPR029048 (SUPERFAMILY); SSF53067 (SUPERFAMILY); SSF53067 (SUPE…		0.697066	5.16197	0.00909338	0.108455
c126941_g1	10 kda heat shock mitochondrial-like	568	5	4.01486e-55	0.86	3	C:cytoplasm; F:ion binding; P:protein folding	IPR020818 (PRINTS); IPR020818 (SMART); IPR020818 (PFAM); IPR020818 (G3DSA:2.30.33.GENE3D); IPR020818 (PANTHER); PTHR10772:SF5 (PANTHER); IPR018369 (PROSITE_PATTERNS); IPR020818 (HAMAP); IPR011032 (SUPERFAMILY)		0.693895	4.66045	0.0126542	0.136428
c189840_g1	heat shock 70 kda protein 4l-like	1180	5	0	0.968	1	F:ion binding	IPR013126 (PRINTS); G3DSA:3.30.30.30 (GENE3D); G3DSA:3.90.640.10 (GENE3D); G3DSA:3.30.420.40 (GENE3D); IPR013126 (PFAM); G3DSA:3.30.420.40 (GENE3D); PTHR19375 (PANTHER); PTHR19375:SF161 (PANTHER); SSF53067 (SUPERFAMILY); SSF53067 (SUPERFAMILY)		-0.932586	0.0849196	0.0136413	0.143511
c171319_g1	heat shock 70 kda protein 13-like	3015	5	0	0.934	1	F:ion binding	IPR013126 (PRINTS); G3DSA:3.30.420.40 (GENE3D); G3DSA:3.30.420.40 (GENE3D); IPR013126 (PFAM); G3DSA:3.30.30.30 (GENE3D); G3DSA:3.90.640.10 (GENE3D); PTHR19375 (PANTHER); PTHR19375:SF169 (PANTHER); IPR018181 (PROSITE_PATTERNS); IPR018181 (PROSITE_PATTERNS); SIGNAL_PEPTIDE_N_REGION (PHOBIUS); SIGNAL_PEPTIDE (PHOBIUS); SIGNAL_PEPTIDE_C_REGION (PHOBIUS); NON_CYTOPLASMIC_DOMAIN (PHOBIUS); SIGNAL_PEPTI…		0.569394	3.79358	0.0210917	0.192127
c176070_g5	heat shock 70 kda protein 12a isoform x1	3552	5	0	0.952	0	-	Coil (COILS); G3DSA:3.30.420.40 (GENE3D); G3DSA:3.30.420.40 (GENE3D); PTHR14187 (PANTHER); IPR026685 (PTHR14187:PANTHER); SSF53067 (SUPERFAMILY); SSF53067 (SUPERFAMILY)		0.695479	3.20158	0.0214235	0.194234
c178573_g1	heat shock 70 kda protein 4	1220	5	2.77488e-124	0.918	1	F:ion binding	no IPS match		0.581058	6.17053	0.024967	0.214988
c140068_g1	heat shock 70 kda protein 4-like	2046	5	0	0.938	1	F:ion binding	IPR013126 (PRINTS); IPR029047 (G3DSA:2.60.34.GENE3D); G3DSA:3.30.420.40 (GENE3D); G3DSA:3.90.640.10 (GENE3D); G3DSA:3.30.30.30 (GENE3D); G3DSA:3.30.420.40 (GENE3D); IPR013126 (PFAM); PTHR19375 (PANTHER); PTHR19375:SF136 (PANTHER); IPR018181 (PROSITE_PATTERNS); SSF53067 (SUPERFAMILY); IPR029047 (SUPERFAMILY); SSF53067 (SUPERFAMILY)		0.558389	6.44535	0.0279876	0.23148
c145323_g1	hsp90 co-chaperone cdc37-like	428	5	3.09593e-16	0.97	1	F:enzyme binding	no IPS match		0.537449	5.06683	0.0293344	0.239085
c155987_g2	heat shock 70 kda protein 12a isoform x3	2046	5	2.13463e-104	0.98	0	-	IPR029509 (PTHR14187:PANTHER); PTHR14187 (PANTHER)		-1.01392	0.381479	0.0295925	0.240558
c128825_g1	heat shock protein hsp 90-alpha 1	507	5	2.46092e-108	0.978	4	F:ion binding; F:unfolded protein binding; P:protein folding; P:response to stress	IPR001404 (PFAM); IPR001404 (PANTHER); SSF110942 (SUPERFAMILY)		0.975252	2.29961	0.0303309	0.244559
c137897_g3	heat shock protein 90 alpha	946	5	1.19857e-142	0.966	4	F:ion binding; F:unfolded protein binding; P:protein folding; P:response to stress	Coil (COILS); IPR020575 (PRINTS); IPR003594 (SMART); IPR001404 (PFAM); IPR003594 (G3DSA:3.30.565.GENE3D); IPR003594 (PFAM); IPR001404 (PANTHER); IPR019805 (PROSITE_PATTERNS); IPR003594 (SUPERFAMILY)		0.964065	3.05405	0.0307128	0.246585
c150192_g1	hsp90 co-chaperone cdc37	2107	5	0	0.916	2	C:cytoplasm; F:enzyme binding	Coil (COILS); Coil (COILS); Coil (COILS); IPR013873 (SMART); IPR013855 (SMART); IPR013874 (SMART); IPR013874 (PFAM); IPR013873 (PFAM); IPR013855 (PFAM); PTHR12800:SF3 (PANTHER); IPR004918 (PANTHER); SSF101391 (SUPERFAMILY)		0.529488	4.96685	0.0376931	0.280268
c148722_g1	60 kda heat shock mitochondrial precursor	1145	5	2.73164e-25	0.938	3	C:cytoplasm; F:ion binding; P:protein folding	no IPS match		0.575571	3.78945	0.0471265	0.320638
c140176_g1	heat shock 70 kda protein 4l	2563	5	0	0.926	1	F:ion binding	NON_CYTOPLASMIC_DOMAIN (PHOBIUS); CYTOPLASMIC_DOMAIN (PHOBIUS); SIGNAL_PEPTIDE_N_REGION (PHOBIUS); NON_CYTOPLASMIC_DOMAIN (PHOBIUS); CYTOPLASMIC_DOMAIN (PHOBIUS); SIGNAL_PEPTIDE (PHOBIUS); TRANSMEMBRANE (PHOBIUS); TRANSMEMBRANE (PHOBIUS); SIGNAL_PEPTIDE_C_REGION (PHOBIUS); TRANSMEMBRANE (PHOBIUS); TRANSMEMBRANE (PHOBIUS); SIGNAL_PEPTIDE_H_REGION (PHOBIUS); NON_CYTOPLASMIC_DOMAIN (PHOBIUS); TMheli…		-0.70574	0.421104	0.0598911	0.371877
c50323_g1	clathrin heavy chain 1-like isoform x2	247	5	2.38419e-45	0.968	27	C:mitochondrion; C:spindle; C:focal adhesion; C:clathrin coat of trans-Golgi network vesicle; C:clathrin coat of coated pit; C:T-tubule; C:Myb complex; C:terminal bouton; C:myelin sheath; C:extracellular vesicular exosome; C:clathrin complex; F:double-stranded RNA binding; F:structural molecule activity; F:protein C-terminus binding; F:ankyrin binding; F:heat shock protein binding; F:clathrin lig…			0.598695	0.873029	0.0680947	0.398099
c128242_g1	heat shock protein beta-8	2055	5	5.90605e-116	0.872	0	-	IPR001436 (PRINTS); IPR002068 (PFAM); IPR008978 (G3DSA:2.60.40.GENE3D); PTHR11527:SF27 (PANTHER); PTHR11527 (PANTHER); IPR002068 (PROSITE_PROFILES); IPR008978 (SUPERFAMILY)		-0.491785	3.28906	0.0964331	0.485745
c140020_g3	heat shock protein hsp 90-alpha 1	942	5	1.26608e-134	0.956	10	P:cytoskeleton organization; C:cytoplasm; P:protein complex assembly; P:cellular component assembly; P:cell differentiation; F:ion binding; P:anatomical structure formation involved in morphogenesis; F:unfolded protein binding; C:organelle; P:protein folding; P:response to stress	Coil (COILS); IPR020575 (PRINTS); IPR003594 (SMART); IPR003594 (G3DSA:3.30.565.GENE3D); IPR003594 (PFAM); IPR001404 (PFAM); IPR001404 (PANTHER); IPR019805 (PROSITE_PATTERNS); IPR003594 (SUPERFAMILY)		0.755113	1.80906	0.0979634	0.490698
c142298_g4	heat shock protein 70	2304	5	0	0.97	1	F:ion binding	Coil (COILS); IPR013126 (PRINTS); G3DSA:3.30.30.30 (GENE3D); G3DSA:3.90.640.10 (GENE3D); IPR029048 (G3DSA:1.20.1270.GENE3D); IPR029047 (G3DSA:2.60.34.GENE3D); G3DSA:3.30.420.40 (GENE3D); IPR013126 (PFAM); G3DSA:3.30.420.40 (GENE3D); PTHR19375:SF142 (PANTHER); PTHR19375 (PANTHER); IPR018181 (PROSITE_PATTERNS); IPR018181 (PROSITE_PATTERNS); IPR018181 (PROSITE_PATTERNS); IPR029048 (SUPERFAMILY); SSF…		0.46919	7.19224	0.106318	0.514776
c137897_g1	heat shock protein hsp 90-alpha-like	249	5	3.63871e-46	1	4	F:ion binding; F:unfolded protein binding; P:protein folding; P:response to stress	NON_CYTOPLASMIC_DOMAIN (PHOBIUS); TRANSMEMBRANE (PHOBIUS); NON_CYTOPLASMIC_DOMAIN (PHOBIUS); CYTOPLASMIC_DOMAIN (PHOBIUS); TRANSMEMBRANE (PHOBIUS)		0.800157	1.2273	0.10808	0.519922
c138428_g1	heat shock 70 kda protein 4	2315	5	1.27914e-17	0.946	1	F:ion binding	TRANSMEMBRANE (PHOBIUS); NON_CYTOPLASMIC_DOMAIN (PHOBIUS); CYTOPLASMIC_DOMAIN (PHOBIUS)		0.472682	2.17247	0.110771	0.527815
c171402_g1	heat shock 70 kda protein 13-like	3015	5	0	0.934	1	F:ion binding	IPR013126 (PRINTS); G3DSA:3.30.30.30 (GENE3D); G3DSA:3.90.640.10 (GENE3D); IPR013126 (PFAM); G3DSA:3.30.420.40 (GENE3D); G3DSA:3.30.420.40 (GENE3D); PTHR19375 (PANTHER); PTHR19375:SF169 (PANTHER); IPR018181 (PROSITE_PATTERNS); IPR018181 (PROSITE_PATTERNS); SIGNAL_PEPTIDE_C_REGION (PHOBIUS); NON_CYTOPLASMIC_DOMAIN (PHOBIUS); SIGNAL_PEPTIDE (PHOBIUS); SIGNAL_PEPTIDE_H_REGION (PHOBIUS); SIGNAL_PEPTI…		0.391936	3.79822	0.12556	0.555355
c40968_g1	heat shock protein hsp 90-alpha-like	649	5	5.48768e-11	0.928	4	F:ion binding; F:unfolded protein binding; P:protein folding; P:response to stress			0.704838	2.24711	0.13146	0.565954
c142298_g3	heat shock 70 kda	2119	5	0	0.97	1	F:ion binding	Coil (COILS); IPR013126 (PRINTS); G3DSA:3.30.420.40 (GENE3D); IPR013126 (PFAM); G3DSA:3.90.640.10 (GENE3D); G3DSA:3.30.420.40 (GENE3D); IPR029047 (G3DSA:2.60.34.GENE3D); G3DSA:3.30.30.30 (GENE3D); IPR029048 (G3DSA:1.20.1270.GENE3D); PTHR19375:SF142 (PANTHER); PTHR19375 (PANTHER); IPR018181 (PROSITE_PATTERNS); IPR018181 (PROSITE_PATTERNS); IPR018181 (PROSITE_PATTERNS); SSF53067 (SUPERFAMILY); IPR0…		0.497882	2.67455	0.134416	0.573925
c165026_g2	heat shock protein hsp 90-alpha isoform x2	861	5	1.63656e-140	0.99	4	F:ion binding; F:unfolded protein binding; P:protein folding; P:response to stress	IPR001404 (PFAM); IPR001404 (PANTHER); IPR020568 (SUPERFAMILY); SSF110942 (SUPERFAMILY)		0.371348	6.77019	0.135759	0.577397
c172728_g1	hsp90 co-chaperone cdc37-like 1 isoform x4	4630	5	7.06371e-73	0.848	0	-	IPR013874 (SMART); IPR013874 (PFAM); IPR004918 (PANTHER); PTHR12800:SF2 (PANTHER); SSF101391 (SUPERFAMILY)		-0.372396	3.44471	0.15817	0.625581
c223173_g1	heat shock protein beta-11-like	623	5	2.36322e-72	0.774	0	-	IPR008978 (G3DSA:2.60.40.GENE3D); IPR002068 (PFAM); IPR002068 (PROSITE_PROFILES); IPR008978 (SUPERFAMILY)		0.699342	-0.342055	0.176502	0.660801
c152769_g1	hspb1-associated protein 1 homolog	1485	5	0	0.79	0	-	IPR003347 (SMART); G3DSA:2.60.120.650 (GENE3D); PF13621 (PFAM); IPR013296 (PTHR12461:PANTHER); PTHR12461 (PANTHER); IPR003347 (PROSITE_PROFILES); SSF51197 (SUPERFAMILY)		-0.505388	0.706431	0.179183	0.66666
c172832_g1	hsp90 co-chaperone cdc37-like 1 isoform x4	4454	5	5.3929e-104	0.87	0	-	IPR013874 (SMART); IPR013874 (PFAM); PTHR12800:SF2 (PANTHER); IPR004918 (PANTHER); SSF101391 (SUPERFAMILY)		-0.328241	4.05814	0.193117	0.694655
c165026_g1	heat shock protein 90 partial	1400	5	9.34811e-40	0.918	4	F:ion binding; F:unfolded protein binding; P:protein folding; P:response to stress	IPR001404 (PFAM); IPR001404 (PANTHER); SSF110942 (SUPERFAMILY)		0.291232	9.2599	0.23294	0.75933
c140020_g2	heat shock protein hsp90	634	5	3.58381e-101	0.902	4	F:ion binding; F:unfolded protein binding; P:protein folding; P:response to stress	IPR020575 (PRINTS); IPR001404 (PFAM); IPR003594 (G3DSA:3.30.565.GENE3D); IPR001404 (PANTHER); IPR003594 (SUPERFAMILY)		1.90369	-2.98171	0.257558	0.781907
c174776_g1	heat shock factor protein 2-like	2376	5	1.34821e-134	0.774	0	-	IPR010542 (PFAM); IPR027725 (PANTHER); IPR027712 (PTHR10015:PANTHER)		-0.264525	3.48754	0.292785	0.810158
c175202_g2	heat shock factor protein 1 isoform x4	432	5	2.56822e-11	0.66	7	P:regulation of transcription	DNA-templated; P:transcription	no IPS match	-0.255869	3.32697	0.318409	0.843052
c152776_g1	hspb1-associated protein 1 homolog	1491	5	0	0.79	0	-	IPR003347 (SMART); PF13621 (PFAM); G3DSA:2.60.120.650 (GENE3D); PTHR12461 (PANTHER); IPR013296 (PTHR12461:PANTHER); IPR003347 (PROSITE_PROFILES); SSF51197 (SUPERFAMILY)		-0.322198	1.21537	0.330172	0.86031
c175202_g4	heat shock factor protein 1-like	792	5	3.95669e-101	0.934	7	C:nucleus; F:sequence-specific DNA binding transcription factor activity; F:sequence-specific DNA binding; P:regulation of transcription	DNA-templated; P:response to heat; C:transcription factor complex; P:regulation of transcription	IPR000232 (PRINTS); IPR000232 (SMART); IPR000232 (PFAM); IPR011991 (G3DSA:1.10.10.GENE3D); IPR027072 (PTHR10015:PANTHER); IPR027725 (PANTHER); IPR000232 (PROSITE_PATTERNS); SSF46785 (SUPERFAMILY)	-0.253747	2.5053	0.334802	0.866647
c128349_g1	heat shock factor-binding protein 1-like	736	1	5.73713e-08	0.86	0	-	no IPS match		-0.2196	1.88317	0.468542	0.948382
c176138_g2	heat shock 70 kda protein 12b	1385	3	2.78916e-12	0.466667	0	-	IPR006578 (PFAM); PTHR12243 (PANTHER); PTHR12243:SF9 (PANTHER)		-0.235251	1.00791	0.47951	0.948382
c112132_g1	heat shock protein hsp 90-alpha 1-like	409	5	1.66784e-18	0.97	10	P:cytoskeleton organization; C:cytoplasm; P:protein complex assembly; P:cellular component assembly; P:cell differentiation; F:ion binding; P:anatomical structure formation involved in morphogenesis; F:unfolded protein binding; C:organelle; P:protein folding; P:response to stress	IPR001404 (PFAM); IPR001404 (PANTHER)		2.3465	-3.27097	0.50011	0.948382
c176361_g1	heat shock factor protein 1 isoform x2	892	5	3.44794e-95	0.692	7	P:regulation of transcription	DNA-templated; P:transcription DNA-templated; F:sequence-specific DNA binding; P:response to heat; C:nucleus; F:sequence-specific DNA binding transcription factor activity; F:DNA binding	IPR010542 (PFAM)	-0.155827	4.1827	0.52491	0.972441
c167366_g1	heat shock protein 75 mitochondrial-like	2292	5	0	0.97	4	F:ion binding; F:unfolded protein binding; P:protein folding; P:response to stress	IPR020575 (PRINTS); IPR001404 (PIRSF); IPR001404 (PFAM); IPR003594 (G3DSA:3.30.565.GENE3D); IPR001404 (PANTHER); PTHR11528:SF24 (PANTHER); SSF110942 (SUPERFAMILY); IPR003594 (SUPERFAMILY); IPR020568 (SUPERFAMILY)		0.0673079	3.21119	0.824978	1
c162444_g1	heat shock 70 kda protein 12a isoform x1	3561	5	0	0.952	0	-	NON_CYTOPLASMIC_DOMAIN (PHOBIUS); CYTOPLASMIC_DOMAIN (PHOBIUS); TRANSMEMBRANE (PHOBIUS)		0.135578	5.80937	0.568156	1
c46816_g1	heat shock protein beta-11-like	681	5	1.70475e-85	0.794	0	-			-0.00219225	-1.71627	1	1
c172711_g2	heat shock cognate 71 kda protein	419	5	5.73365e-45	0.972	1	F:ion binding	no IPS match		0.140091	10.1784	0.579979	1
c172711_g7	heat shock protein hsp70	1258	5	5.31827e-120	0.956	1	F:ion binding	IPR013126 (PRINTS); IPR013126 (PFAM); IPR029048 (G3DSA:1.20.1270.GENE3D); IPR029047 (G3DSA:2.60.34.GENE3D); PTHR19375:SF156 (PANTHER); PTHR19375 (PANTHER); IPR029048 (SUPERFAMILY); IPR029047 (SUPERFAMILY)		-0.167819	6.69654	0.561484	1
c174609_g1	heat shock cognate 71 kda	1578	5	7.39125e-161	0.978	1	F:ion binding	IPR013126 (PRINTS); G3DSA:3.30.420.40 (GENE3D); IPR013126 (PFAM); G3DSA:3.90.640.10 (GENE3D); IPR029047 (G3DSA:2.60.34.GENE3D); IPR029048 (G3DSA:1.20.1270.GENE3D); PTHR19375:SF156 (PANTHER); PTHR19375 (PANTHER); IPR018181 (PROSITE_PATTERNS); IPR029048 (SUPERFAMILY); SSF53067 (SUPERFAMILY); IPR029047 (SUPERFAMILY)		-0.144485	7.43514	0.608508	1
c167324_g1	heat shock protein 75 mitochondrial-like	2905	5	0	0.91	4	F:ion binding; F:unfolded protein binding; P:protein folding; P:response to stress	IPR020575 (PRINTS); IPR001404 (PIRSF); PF13589 (PFAM); IPR003594 (G3DSA:3.30.565.GENE3D); IPR001404 (PFAM); PTHR11528:SF24 (PANTHER); IPR001404 (PANTHER); IPR001404 (HAMAP); IPR003594 (SUPERFAMILY); IPR020568 (SUPERFAMILY); SSF110942 (SUPERFAMILY)		0.0620199	4.77269	0.810462	1
c172711_g5	heat shock cognate 71 kda	1436	5	0	0.94	1	F:ion binding	Coil (COILS); IPR013126 (PRINTS); G3DSA:3.30.30.30 (GENE3D); G3DSA:3.30.420.40 (GENE3D); IPR013126 (PFAM); IPR029047 (G3DSA:2.60.34.GENE3D); G3DSA:3.90.640.10 (GENE3D); G3DSA:3.30.420.40 (GENE3D); PTHR19375:SF156 (PANTHER); PTHR19375 (PANTHER); IPR018181 (PROSITE_PATTERNS); IPR018181 (PROSITE_PATTERNS); SSF53067 (SUPERFAMILY); IPR029047 (SUPERFAMILY); SSF53067 (SUPERFAMILY)		-0.244701	0.361223	0.661029	1
c66564_g1	heat shock protein beta-11-like	681	5	1.70475e-85	0.794	0	-	Coil (COILS); IPR008978 (G3DSA:2.60.40.GENE3D); IPR002068 (PFAM); PTHR11527 (PANTHER); PTHR11527:SF94 (PANTHER); IPR002068 (PROSITE_PROFILES); IPR008978 (SUPERFAMILY)		0.143365	-1.60477	0.916432	1
c85497_g1	heat shock protein beta-1	1068	5	9.07051e-94	0.734	2	P:biological_process; C:intracellular	IPR002068 (PFAM); IPR008978 (G3DSA:2.60.40.GENE3D); PTHR11527 (PANTHER); PTHR11527:SF114 (PANTHER); IPR002068 (PROSITE_PROFILES); IPR008978 (SUPERFAMILY)		-0.35009	-1.27205	0.624567	1
c166979_g3	heat shock cognate 70 kda partial	904	5	7.03584e-180	0.982	18	F:ATPase activity; P:biological_process; F:ion binding; F:unfolded protein binding; P:mRNA processing; P:biosynthetic process; C:protein complex; C:nucleolus; C:organelle; C:extracellular region; P:protein folding; F:molecular_function; P:cell cycle; C:plasma membrane; P:small molecule metabolic process; C:nucleus; C:extracellular space; F:RNA binding; P:vesicle-mediated transport; P:nucleobase-c…	IPR013126 (PRINTS); G3DSA:3.30.420.40 (GENE3D); IPR013126 (PFAM); G3DSA:3.90.640.10 (GENE3D); G3DSA:3.30.420.40 (GENE3D); G3DSA:3.30.30.30 (GENE3D); PTHR19375:SF142 (PANTHER); PTHR19375 (PANTHER); IPR018181 (PROSITE_PATTERNS); IPR018181 (PROSITE_PATTERNS); SSF53067 (SUPERFAMILY); SSF53067 (SUPERFAMILY)		-0.0965033	6.76573	0.740447	1
c2605_g1	heat shock protein beta-7	748	5	1.91425e-94	0.95	0	-	IPR001436 (PRINTS); IPR008978 (G3DSA:2.60.40.GENE3D); IPR002068 (PFAM); PTHR11527:SF21 (PANTHER); PTHR11527 (PANTHER); IPR002068 (PROSITE_PROFILES); IPR008978 (SUPERFAMILY)		0.37987	-0.989148	0.565942	1
c164672_g1	heat shock factor protein 2-like	2764	5	0	0.804	2	F:DNA binding; P:regulation of transcription	IPR000232 (PRINTS); IPR000232 (SMART); IPR000232 (PFAM); IPR011991 (G3DSA:1.10.10.GENE3D); IPR010542 (PFAM); IPR027725 (PANTHER); IPR027712 (PTHR10015:PANTHER); IPR000232 (PROSITE_PATTERNS); SSF46785 (SUPERFAMILY)		-0.128519	4.13753	0.592487	1
c174609_g2	heat shock cognate 71 kda protein	1814	5	2.22658e-95	0.99	1	F:ion binding	Coil (COILS); Coil (COILS); IPR029048 (G3DSA:1.20.1270.GENE3D); IPR013126 (PFAM); IPR029047 (G3DSA:2.60.34.GENE3D); PTHR19375 (PANTHER); PTHR19375:SF156 (PANTHER); IPR029048 (SUPERFAMILY); IPR029047 (SUPERFAMILY)		0.107745	9.82183	0.669896	1
c174609_g4	heat shock cognate 71 kda	838	5	8.092e-65	0.95	0	-	CYTOPLASMIC_DOMAIN (PHOBIUS); SIGNAL_PEPTIDE_N_REGION (PHOBIUS); TRANSMEMBRANE (PHOBIUS); SIGNAL_PEPTIDE_H_REGION (PHOBIUS); SIGNAL_PEPTIDE_C_REGION (PHOBIUS); SIGNAL_PEPTIDE (PHOBIUS); NON_CYTOPLASMIC_DOMAIN (PHOBIUS); SignalP-noTM (SIGNALP_EUK); SignalP-TM (SIGNALP_GRAM_POSITIVE); TMhelix (TMHMM); TMhelix (TMHMM); TMhelix (TMHMM)		0.173602	0.704478	0.766826	1
28d Multistressor treatment vs. 28d Control Treatment
Seq_Name	Seq_Description	Seq_Length	#Hits	min_eValue	mean Similarity	#GOs	GOs	Enzyme_Codes	InterProScan	logFC	logCPM	PValue	FDR
c127898_g1	heat shock protein partial	1069	5	1.03145e-150	0.898	1	F:ion binding	IPR013126 (PRINTS); IPR013126 (PFAM); IPR029047 (G3DSA:2.60.34.GENE3D); IPR029048 (G3DSA:1.20.1270.GENE3D); G3DSA:3.30.420.40 (GENE3D); PTHR19375:SF142 (PANTHER); PTHR19375 (PANTHER); IPR018181 (PROSITE_PATTERNS); SSF53067 (SUPERFAMILY); IPR029048 (SUPERFAMILY); IPR029047 (SUPERFAMILY)		-2.76594	0.927847	0.0192076	0.547622
c150805_g1	heat shock 70 kda protein 4-like	3534	5	0	0.91	1	F:ion binding	Coil (COILS); IPR013126 (PRINTS); G3DSA:3.30.30.30 (GENE3D); G3DSA:3.90.640.10 (GENE3D); IPR013126 (PFAM); IPR029047 (G3DSA:2.60.34.GENE3D); IPR029048 (G3DSA:1.20.1270.GENE3D); G3DSA:3.30.420.40 (GENE3D); G3DSA:3.30.420.40 (GENE3D); PTHR19375:SF136 (PANTHER); PTHR19375 (PANTHER); IPR018181 (PROSITE_PATTERNS); IPR029048 (SUPERFAMILY); IPR029048 (SUPERFAMILY); SSF53067 (SUPERFAMILY); SSF53067 (SUPE…		-0.789789	5.38346	0.0308585	0.675193
c140176_g1	heat shock 70 kda protein 4l	2563	5	0	0.926	1	F:ion binding	NON_CYTOPLASMIC_DOMAIN (PHOBIUS); CYTOPLASMIC_DOMAIN (PHOBIUS); SIGNAL_PEPTIDE_N_REGION (PHOBIUS); NON_CYTOPLASMIC_DOMAIN (PHOBIUS); CYTOPLASMIC_DOMAIN (PHOBIUS); SIGNAL_PEPTIDE (PHOBIUS); TRANSMEMBRANE (PHOBIUS); TRANSMEMBRANE (PHOBIUS); SIGNAL_PEPTIDE_C_REGION (PHOBIUS); TRANSMEMBRANE (PHOBIUS); TRANSMEMBRANE (PHOBIUS); SIGNAL_PEPTIDE_H_REGION (PHOBIUS); NON_CYTOPLASMIC_DOMAIN (PHOBIUS); TMheli…		-0.934714	0.240778	0.0372022	0.729067
c128349_g1	heat shock factor-binding protein 1-like	736	1	5.73713e-08	0.86	0	-	no IPS match		0.635958	1.82632	0.0499248	0.80887
c256239_g1	heat shock cognate protein partial	772	5	7.43515e-153	0.902	1	F:ion binding			-2.30101	0.790504	0.0557217	0.845711
c171319_g1	heat shock 70 kda protein 13-like	3015	5	0	0.934	1	F:ion binding	IPR013126 (PRINTS); G3DSA:3.30.420.40 (GENE3D); G3DSA:3.30.420.40 (GENE3D); IPR013126 (PFAM); G3DSA:3.30.30.30 (GENE3D); G3DSA:3.90.640.10 (GENE3D); PTHR19375 (PANTHER); PTHR19375:SF169 (PANTHER); IPR018181 (PROSITE_PATTERNS); IPR018181 (PROSITE_PATTERNS); SIGNAL_PEPTIDE_N_REGION (PHOBIUS); SIGNAL_PEPTIDE (PHOBIUS); SIGNAL_PEPTIDE_C_REGION (PHOBIUS); NON_CYTOPLASMIC_DOMAIN (PHOBIUS); SIGNAL_PEPTI…		-0.558498	3.87226	0.0590144	0.863325
c172832_g1	hsp90 co-chaperone cdc37-like 1 isoform x4	4454	5	5.3929e-104	0.87	0	-	IPR013874 (SMART); IPR013874 (PFAM); PTHR12800:SF2 (PANTHER); IPR004918 (PANTHER); SSF101391 (SUPERFAMILY)		-0.0344202	4.00788	0.903125	1
c326162_g1	heat shock protein partial	243	5	2.74061e-35	0.954	1	F:ion binding			-1.84675	-2.77241	0.201245	1
c176070_g5	heat shock 70 kda protein 12a isoform x1	3552	5	0	0.952	0	-	Coil (COILS); G3DSA:3.30.420.40 (GENE3D); G3DSA:3.30.420.40 (GENE3D); PTHR14187 (PANTHER); IPR026685 (PTHR14187:PANTHER); SSF53067 (SUPERFAMILY); SSF53067 (SUPERFAMILY)		0.207627	2.6798	0.490619	1
c167366_g1	heat shock protein 75 mitochondrial-like	2292	5	0	0.97	4	F:ion binding; F:unfolded protein binding; P:protein folding; P:response to stress	IPR020575 (PRINTS); IPR001404 (PIRSF); IPR001404 (PFAM); IPR003594 (G3DSA:3.30.565.GENE3D); IPR001404 (PANTHER); PTHR11528:SF24 (PANTHER); SSF110942 (SUPERFAMILY); IPR003594 (SUPERFAMILY); IPR020568 (SUPERFAMILY)		-0.0727234	3.70037	0.805557	1
c150192_g1	hsp90 co-chaperone cdc37	2107	5	0	0.916	2	C:cytoplasm; F:enzyme binding	Coil (COILS); Coil (COILS); Coil (COILS); IPR013873 (SMART); IPR013855 (SMART); IPR013874 (SMART); IPR013874 (PFAM); IPR013873 (PFAM); IPR013855 (PFAM); PTHR12800:SF3 (PANTHER); IPR004918 (PANTHER); SSF101391 (SUPERFAMILY)		0.277558	5.09416	0.286412	1
c162444_g1	heat shock 70 kda protein 12a isoform x1	3561	5	0	0.952	0	-	NON_CYTOPLASMIC_DOMAIN (PHOBIUS); CYTOPLASMIC_DOMAIN (PHOBIUS); TRANSMEMBRANE (PHOBIUS)		-0.142436	5.84076	0.565259	1
c40968_g1	heat shock protein hsp 90-alpha-like	649	5	5.48768e-11	0.928	4	F:ion binding; F:unfolded protein binding; P:protein folding; P:response to stress			-0.553622	2.11492	0.283418	1
c148007_g1	heat shock 70 kda protein 14-like	1632	5	0	0.892	1	F:ion binding	IPR019651 (PFAM); PS51257 (PROSITE_PROFILES)		-0.24431	5.21146	0.498437	1
c152776_g1	hspb1-associated protein 1 homolog	1491	5	0	0.79	0	-	IPR003347 (SMART); PF13621 (PFAM); G3DSA:2.60.120.650 (GENE3D); PTHR12461 (PANTHER); IPR013296 (PTHR12461:PANTHER); IPR003347 (PROSITE_PROFILES); SSF51197 (SUPERFAMILY)		0.286209	1.29358	0.470226	1
c146855_g2	60 kda heat shock mitochondrial-like	227	5	7.69752e-25	0.942	3	C:cytoplasm; F:ion binding; P:protein folding	no IPS match		0.0336663	1.49487	0.960379	1
c165026_g2	heat shock protein hsp 90-alpha isoform x2	861	5	1.63656e-140	0.99	4	F:ion binding; F:unfolded protein binding; P:protein folding; P:response to stress	IPR001404 (PFAM); IPR001404 (PANTHER); IPR020568 (SUPERFAMILY); SSF110942 (SUPERFAMILY)		0.123087	6.7795	0.634211	1
c165026_g1	heat shock protein 90 partial	1400	5	9.34811e-40	0.918	4	F:ion binding; F:unfolded protein binding; P:protein folding; P:response to stress	IPR001404 (PFAM); IPR001404 (PANTHER); SSF110942 (SUPERFAMILY)		0.203138	9.35499	0.428534	1
c145323_g1	hsp90 co-chaperone cdc37-like	428	5	3.09593e-16	0.97	1	F:enzyme binding	no IPS match		0.312243	5.21749	0.229666	1
c46816_g1	heat shock protein beta-11-like	681	5	1.70475e-85	0.794	0	-			0.0654859	-1.86242	1	1
c172711_g2	heat shock cognate 71 kda protein	419	5	5.73365e-45	0.972	1	F:ion binding	no IPS match		-0.114664	10.3988	0.661664	1
c172711_g7	heat shock protein hsp70	1258	5	5.31827e-120	0.956	1	F:ion binding	IPR013126 (PRINTS); IPR013126 (PFAM); IPR029048 (G3DSA:1.20.1270.GENE3D); IPR029047 (G3DSA:2.60.34.GENE3D); PTHR19375:SF156 (PANTHER); PTHR19375 (PANTHER); IPR029048 (SUPERFAMILY); IPR029047 (SUPERFAMILY)		-0.399505	7.29879	0.156	1
c148722_g2	heat shock protein	1652	5	0	0.964	6	C:mitochondrion; P:anatomical structure development; F:ion binding; P:protein folding; P:response to stress; P:growth	IPR001844 (PRINTS); IPR002423 (PFAM); IPR027413 (G3DSA:1.10.560.GENE3D); IPR001844 (TIGRFAM); IPR027409 (G3DSA:3.50.7.GENE3D); IPR027413 (G3DSA:1.10.560.GENE3D); IPR002423 (PANTHER); IPR018370 (PROSITE_PATTERNS); IPR002423 (SUPERFAMILY); SSF54849 (SUPERFAMILY); IPR027409 (SUPERFAMILY)		-0.340867	5.97608	0.379605	1
c176361_g1	heat shock factor protein 1 isoform x2	892	5	3.44794e-95	0.692	7	P:regulation of transcription	DNA-templated; P:transcription DNA-templated; F:sequence-specific DNA binding; P:response to heat; C:nucleus; F:sequence-specific DNA binding transcription factor activity; F:DNA binding	IPR010542 (PFAM)	-0.0825665	4.20548	0.753133	1
c140020_g2	heat shock protein hsp90	634	5	3.58381e-101	0.902	4	F:ion binding; F:unfolded protein binding; P:protein folding; P:response to stress	IPR020575 (PRINTS); IPR001404 (PFAM); IPR003594 (G3DSA:3.30.565.GENE3D); IPR001404 (PANTHER); IPR003594 (SUPERFAMILY)		0.697763	-3.22899	1	1
c140020_g3	heat shock protein hsp 90-alpha 1	942	5	1.26608e-134	0.956	10	P:cytoskeleton organization; C:cytoplasm; P:protein complex assembly; P:cellular component assembly; P:cell differentiation; F:ion binding; P:anatomical structure formation involved in morphogenesis; F:unfolded protein binding; C:organelle; P:protein folding; P:response to stress	Coil (COILS); IPR020575 (PRINTS); IPR003594 (SMART); IPR003594 (G3DSA:3.30.565.GENE3D); IPR003594 (PFAM); IPR001404 (PFAM); IPR001404 (PANTHER); IPR019805 (PROSITE_PATTERNS); IPR003594 (SUPERFAMILY)		-0.785537	1.63649	0.178392	1
c154369_g1	activator of 90 kda heat shock protein atpase homolog 1-like	2003	5	0	0.932	4	P:small molecule metabolic process; P:nucleobase-containing compound catabolic process; F:enzyme regulator activity; F:molecular_function; P:response to stress	IPR015310 (SMART); IPR015310 (PFAM); IPR013538 (PFAM); IPR023393 (G3DSA:3.30.530.GENE3D); PTHR13009:SF7 (PANTHER); PTHR13009 (PANTHER); SSF55961 (SUPERFAMILY); IPR015310 (SUPERFAMILY)		-0.0373842	5.0897	0.910986	1
c174609_g1	heat shock cognate 71 kda	1578	5	7.39125e-161	0.978	1	F:ion binding	IPR013126 (PRINTS); G3DSA:3.30.420.40 (GENE3D); IPR013126 (PFAM); G3DSA:3.90.640.10 (GENE3D); IPR029047 (G3DSA:2.60.34.GENE3D); IPR029048 (G3DSA:1.20.1270.GENE3D); PTHR19375:SF156 (PANTHER); PTHR19375 (PANTHER); IPR018181 (PROSITE_PATTERNS); IPR029048 (SUPERFAMILY); SSF53067 (SUPERFAMILY); IPR029047 (SUPERFAMILY)		-0.382935	8.03817	0.173981	1
c167324_g1	heat shock protein 75 mitochondrial-like	2905	5	0	0.91	4	F:ion binding; F:unfolded protein binding; P:protein folding; P:response to stress	IPR020575 (PRINTS); IPR001404 (PIRSF); PF13589 (PFAM); IPR003594 (G3DSA:3.30.565.GENE3D); IPR001404 (PFAM); PTHR11528:SF24 (PANTHER); IPR001404 (PANTHER); IPR001404 (HAMAP); IPR003594 (SUPERFAMILY); IPR020568 (SUPERFAMILY); SSF110942 (SUPERFAMILY)		-0.112614	5.13642	0.690984	1
c142298_g4	heat shock protein 70	2304	5	0	0.97	1	F:ion binding	Coil (COILS); IPR013126 (PRINTS); G3DSA:3.30.30.30 (GENE3D); G3DSA:3.90.640.10 (GENE3D); IPR029048 (G3DSA:1.20.1270.GENE3D); IPR029047 (G3DSA:2.60.34.GENE3D); G3DSA:3.30.420.40 (GENE3D); IPR013126 (PFAM); G3DSA:3.30.420.40 (GENE3D); PTHR19375:SF142 (PANTHER); PTHR19375 (PANTHER); IPR018181 (PROSITE_PATTERNS); IPR018181 (PROSITE_PATTERNS); IPR018181 (PROSITE_PATTERNS); IPR029048 (SUPERFAMILY); SSF…		-0.606576	7.36366	0.102209	1
c142298_g3	heat shock 70 kda	2119	5	0	0.97	1	F:ion binding	Coil (COILS); IPR013126 (PRINTS); G3DSA:3.30.420.40 (GENE3D); IPR013126 (PFAM); G3DSA:3.90.640.10 (GENE3D); G3DSA:3.30.420.40 (GENE3D); IPR029047 (G3DSA:2.60.34.GENE3D); G3DSA:3.30.30.30 (GENE3D); IPR029048 (G3DSA:1.20.1270.GENE3D); PTHR19375:SF142 (PANTHER); PTHR19375 (PANTHER); IPR018181 (PROSITE_PATTERNS); IPR018181 (PROSITE_PATTERNS); IPR018181 (PROSITE_PATTERNS); SSF53067 (SUPERFAMILY); IPR0…		-0.614249	2.7547	0.110065	1
c172711_g5	heat shock cognate 71 kda	1436	5	0	0.94	1	F:ion binding	Coil (COILS); IPR013126 (PRINTS); G3DSA:3.30.30.30 (GENE3D); G3DSA:3.30.420.40 (GENE3D); IPR013126 (PFAM); IPR029047 (G3DSA:2.60.34.GENE3D); G3DSA:3.90.640.10 (GENE3D); G3DSA:3.30.420.40 (GENE3D); PTHR19375:SF156 (PANTHER); PTHR19375 (PANTHER); IPR018181 (PROSITE_PATTERNS); IPR018181 (PROSITE_PATTERNS); SSF53067 (SUPERFAMILY); IPR029047 (SUPERFAMILY); SSF53067 (SUPERFAMILY)		-0.0665956	-0.105141	0.926718	1
c138428_g1	heat shock 70 kda protein 4	2315	5	1.27914e-17	0.946	1	F:ion binding	TRANSMEMBRANE (PHOBIUS); NON_CYTOPLASMIC_DOMAIN (PHOBIUS); CYTOPLASMIC_DOMAIN (PHOBIUS)		-0.501631	2.58927	0.139945	1
c157239_g1	heat shock 70 kda protein 12b-like	1243	5	2.63742e-11	1	1	P:sprouting angiogenesis	no IPS match		0.602866	1.24491	0.108787	1
c155109_g1	dnaj homolog subfamily a member 2	1419	5	1.08688e-160	0.976	6	F:ATP binding; F:heat shock protein binding; F:metal ion binding; F:unfolded protein binding; P:protein folding; P:response to heat	IPR001623 (PRINTS); IPR001623 (SMART); G3DSA:2.60.260.20 (GENE3D); G3DSA:2.60.260.20 (GENE3D); IPR001305 (PFAM); IPR002939 (PFAM); IPR001623 (G3DSA:1.10.287.GENE3D); IPR001623 (PFAM); IPR001305 (G3DSA:2.10.230.GENE3D); PTHR24076 (PANTHER); PTHR24076:SF1 (PANTHER); IPR018253 (PROSITE_PATTERNS); IPR001305 (PROSITE_PROFILES); IPR001623 (PROSITE_PROFILES); IPR012724 (HAMAP); IPR001305 (SUPERFAMILY); …		-0.00376045	5.6798	0.991218	1
c171402_g1	heat shock 70 kda protein 13-like	3015	5	0	0.934	1	F:ion binding	IPR013126 (PRINTS); G3DSA:3.30.30.30 (GENE3D); G3DSA:3.90.640.10 (GENE3D); IPR013126 (PFAM); G3DSA:3.30.420.40 (GENE3D); G3DSA:3.30.420.40 (GENE3D); PTHR19375 (PANTHER); PTHR19375:SF169 (PANTHER); IPR018181 (PROSITE_PATTERNS); IPR018181 (PROSITE_PATTERNS); SIGNAL_PEPTIDE_C_REGION (PHOBIUS); NON_CYTOPLASMIC_DOMAIN (PHOBIUS); SIGNAL_PEPTIDE (PHOBIUS); SIGNAL_PEPTIDE_H_REGION (PHOBIUS); SIGNAL_PEPTI…		-0.4436	3.82304	0.132534	1
c140068_g1	heat shock 70 kda protein 4-like	2046	5	0	0.938	1	F:ion binding	IPR013126 (PRINTS); IPR029047 (G3DSA:2.60.34.GENE3D); G3DSA:3.30.420.40 (GENE3D); G3DSA:3.90.640.10 (GENE3D); G3DSA:3.30.30.30 (GENE3D); G3DSA:3.30.420.40 (GENE3D); IPR013126 (PFAM); PTHR19375 (PANTHER); PTHR19375:SF136 (PANTHER); IPR018181 (PROSITE_PATTERNS); SSF53067 (SUPERFAMILY); IPR029047 (SUPERFAMILY); SSF53067 (SUPERFAMILY)		-0.432047	6.90133	0.186406	1
c137498_g1	heat shock 70 kda protein 4l	2561	5	0	0.926	1	F:ion binding	SIGNAL_PEPTIDE_N_REGION (PHOBIUS); NON_CYTOPLASMIC_DOMAIN (PHOBIUS); CYTOPLASMIC_DOMAIN (PHOBIUS); NON_CYTOPLASMIC_DOMAIN (PHOBIUS); TRANSMEMBRANE (PHOBIUS); SIGNAL_PEPTIDE_H_REGION (PHOBIUS); TRANSMEMBRANE (PHOBIUS); TRANSMEMBRANE (PHOBIUS); CYTOPLASMIC_DOMAIN (PHOBIUS); SIGNAL_PEPTIDE (PHOBIUS); SIGNAL_PEPTIDE_C_REGION (PHOBIUS); TRANSMEMBRANE (PHOBIUS); NON_CYTOPLASMIC_DOMAIN (PHOBIUS); TMheli…		-0.73542	0.701684	0.11582	1
c152769_g1	hspb1-associated protein 1 homolog	1485	5	0	0.79	0	-	IPR003347 (SMART); G3DSA:2.60.120.650 (GENE3D); PF13621 (PFAM); IPR013296 (PTHR12461:PANTHER); PTHR12461 (PANTHER); IPR003347 (PROSITE_PROFILES); SSF51197 (SUPERFAMILY)		0.215561	0.678168	0.595815	1
c128825_g1	heat shock protein hsp 90-alpha 1	507	5	2.46092e-108	0.978	4	F:ion binding; F:unfolded protein binding; P:protein folding; P:response to stress	IPR001404 (PFAM); IPR001404 (PANTHER); SSF110942 (SUPERFAMILY)		-0.557729	2.15967	0.299531	1
c189840_g1	heat shock 70 kda protein 4l-like	1180	5	0	0.968	1	F:ion binding	IPR013126 (PRINTS); G3DSA:3.30.30.30 (GENE3D); G3DSA:3.90.640.10 (GENE3D); G3DSA:3.30.420.40 (GENE3D); IPR013126 (PFAM); G3DSA:3.30.420.40 (GENE3D); PTHR19375 (PANTHER); PTHR19375:SF161 (PANTHER); SSF53067 (SUPERFAMILY); SSF53067 (SUPERFAMILY)		-0.377577	-0.150667	0.413245	1
c126941_g1	10 kda heat shock mitochondrial-like	568	5	4.01486e-55	0.86	3	C:cytoplasm; F:ion binding; P:protein folding	IPR020818 (PRINTS); IPR020818 (SMART); IPR020818 (PFAM); IPR020818 (G3DSA:2.30.33.GENE3D); IPR020818 (PANTHER); PTHR10772:SF5 (PANTHER); IPR018369 (PROSITE_PATTERNS); IPR020818 (HAMAP); IPR011032 (SUPERFAMILY)		-0.396608	5.45264	0.265049	1
c155106_g1	dnaj homolog subfamily a member 2	1182	5	1.09599e-136	0.976	6	F:ATP binding; F:heat shock protein binding; F:metal ion binding; F:unfolded protein binding; P:protein folding; P:response to heat	NON_CYTOPLASMIC_DOMAIN (PHOBIUS); TRANSMEMBRANE (PHOBIUS); CYTOPLASMIC_DOMAIN (PHOBIUS); TRANSMEMBRANE (PHOBIUS); NON_CYTOPLASMIC_DOMAIN (PHOBIUS)		-0.00738328	6.46552	0.981782	1
c66564_g1	heat shock protein beta-11-like	681	5	1.70475e-85	0.794	0	-	Coil (COILS); IPR008978 (G3DSA:2.60.40.GENE3D); IPR002068 (PFAM); PTHR11527 (PANTHER); PTHR11527:SF94 (PANTHER); IPR002068 (PROSITE_PROFILES); IPR008978 (SUPERFAMILY)		-1.15809	-1.72222	0.151183	1
c85497_g1	heat shock protein beta-1	1068	5	9.07051e-94	0.734	2	P:biological_process; C:intracellular	IPR002068 (PFAM); IPR008978 (G3DSA:2.60.40.GENE3D); PTHR11527 (PANTHER); PTHR11527:SF114 (PANTHER); IPR002068 (PROSITE_PROFILES); IPR008978 (SUPERFAMILY)		0.3158	-1.05586	0.714601	1
c223173_g1	heat shock protein beta-11-like	623	5	2.36322e-72	0.774	0	-	IPR008978 (G3DSA:2.60.40.GENE3D); IPR002068 (PFAM); IPR002068 (PROSITE_PROFILES); IPR008978 (SUPERFAMILY)		0.731838	-0.822432	0.168532	1
c50323_g1	clathrin heavy chain 1-like isoform x2	247	5	2.38419e-45	0.968	27	C:mitochondrion; C:spindle; C:focal adhesion; C:clathrin coat of trans-Golgi network vesicle; C:clathrin coat of coated pit; C:T-tubule; C:Myb complex; C:terminal bouton; C:myelin sheath; C:extracellular vesicular exosome; C:clathrin complex; F:double-stranded RNA binding; F:structural molecule activity; F:protein C-terminus binding; F:ankyrin binding; F:heat shock protein binding; F:clathrin lig…			-0.339492	0.975085	0.323557	1
c174776_g1	heat shock factor protein 2-like	2376	5	1.34821e-134	0.774	0	-	IPR010542 (PFAM); IPR027725 (PANTHER); IPR027712 (PTHR10015:PANTHER)		-0.0816149	3.58641	0.755943	1
c166979_g3	heat shock cognate 70 kda partial	904	5	7.03584e-180	0.982	18	F:ATPase activity; P:biological_process; F:ion binding; F:unfolded protein binding; P:mRNA processing; P:biosynthetic process; C:protein complex; C:nucleolus; C:organelle; C:extracellular region; P:protein folding; F:molecular_function; P:cell cycle; C:plasma membrane; P:small molecule metabolic process; C:nucleus; C:extracellular space; F:RNA binding; P:vesicle-mediated transport; P:nucleobase-c…	IPR013126 (PRINTS); G3DSA:3.30.420.40 (GENE3D); IPR013126 (PFAM); G3DSA:3.90.640.10 (GENE3D); G3DSA:3.30.420.40 (GENE3D); G3DSA:3.30.30.30 (GENE3D); PTHR19375:SF142 (PANTHER); PTHR19375 (PANTHER); IPR018181 (PROSITE_PATTERNS); IPR018181 (PROSITE_PATTERNS); SSF53067 (SUPERFAMILY); SSF53067 (SUPERFAMILY)		-0.439854	7.32039	0.127754	1
c175202_g4	heat shock factor protein 1-like	792	5	3.95669e-101	0.934	7	C:nucleus; F:sequence-specific DNA binding transcription factor activity; F:sequence-specific DNA binding; P:regulation of transcription	DNA-templated; P:response to heat; C:transcription factor complex; P:regulation of transcription	IPR000232 (PRINTS); IPR000232 (SMART); IPR000232 (PFAM); IPR011991 (G3DSA:1.10.10.GENE3D); IPR027072 (PTHR10015:PANTHER); IPR027725 (PANTHER); IPR000232 (PROSITE_PATTERNS); SSF46785 (SUPERFAMILY)	0.0118835	2.55355	0.969519	1
c175202_g2	heat shock factor protein 1 isoform x4	432	5	2.56822e-11	0.66	7	P:regulation of transcription	DNA-templated; P:transcription	no IPS match	-0.151612	3.3307	0.581767	1
c2605_g1	heat shock protein beta-7	748	5	1.91425e-94	0.95	0	-	IPR001436 (PRINTS); IPR008978 (G3DSA:2.60.40.GENE3D); IPR002068 (PFAM); PTHR11527:SF21 (PANTHER); PTHR11527 (PANTHER); IPR002068 (PROSITE_PROFILES); IPR008978 (SUPERFAMILY)		0.225371	-0.967052	0.79826	1
c172728_g1	hsp90 co-chaperone cdc37-like 1 isoform x4	4630	5	7.06371e-73	0.848	0	-	IPR013874 (SMART); IPR013874 (PFAM); IPR004918 (PANTHER); PTHR12800:SF2 (PANTHER); SSF101391 (SUPERFAMILY)		-0.0582075	3.3379	0.839993	1
c164672_g1	heat shock factor protein 2-like	2764	5	0	0.804	2	F:DNA binding; P:regulation of transcription	IPR000232 (PRINTS); IPR000232 (SMART); IPR000232 (PFAM); IPR011991 (G3DSA:1.10.10.GENE3D); IPR010542 (PFAM); IPR027725 (PANTHER); IPR027712 (PTHR10015:PANTHER); IPR000232 (PROSITE_PATTERNS); SSF46785 (SUPERFAMILY)		-0.153964	4.22492	0.543641	1
c158858_g1	hsp70-binding protein 1-like	2981	5	2.41971e-124	0.88	0	-	IPR000225 (SMART); PF13646 (PFAM); IPR011989 (G3DSA:1.25.10.GENE3D); PTHR19316:SF18 (PANTHER); PTHR19316 (PANTHER); SIGNAL_PEPTIDE_N_REGION (PHOBIUS); SIGNAL_PEPTIDE_H_REGION (PHOBIUS); SIGNAL_PEPTIDE_C_REGION (PHOBIUS); NON_CYTOPLASMIC_DOMAIN (PHOBIUS); SIGNAL_PEPTIDE (PHOBIUS); IPR016024 (SUPERFAMILY)		-0.123505	4.17702	0.73174	1
c178573_g1	heat shock 70 kda protein 4	1220	5	2.77488e-124	0.918	1	F:ion binding	no IPS match		-0.391652	6.60995	0.219226	1
c176138_g2	heat shock 70 kda protein 12b	1385	3	2.78916e-12	0.466667	0	-	IPR006578 (PFAM); PTHR12243 (PANTHER); PTHR12243:SF9 (PANTHER)		0.106009	0.887386	0.758387	1
c128242_g1	heat shock protein beta-8	2055	5	5.90605e-116	0.872	0	-	IPR001436 (PRINTS); IPR002068 (PFAM); IPR008978 (G3DSA:2.60.40.GENE3D); PTHR11527:SF27 (PANTHER); PTHR11527 (PANTHER); IPR002068 (PROSITE_PROFILES); IPR008978 (SUPERFAMILY)		-0.608303	2.97933	0.109293	1
c148722_g1	60 kda heat shock mitochondrial precursor	1145	5	2.73164e-25	0.938	3	C:cytoplasm; F:ion binding; P:protein folding	no IPS match		-0.307419	4.56556	0.454259	1
c112132_g1	heat shock protein hsp 90-alpha 1-like	409	5	1.66784e-18	0.97	10	P:cytoskeleton organization; C:cytoplasm; P:protein complex assembly; P:cellular component assembly; P:cell differentiation; F:ion binding; P:anatomical structure formation involved in morphogenesis; F:unfolded protein binding; C:organelle; P:protein folding; P:response to stress	IPR001404 (PFAM); IPR001404 (PANTHER)		1.16738	-3.15708	0.644695	1
c155987_g1	heat shock 70 kda protein 12b-like	1243	5	1.05229e-12	1	1	P:anatomical structure formation involved in morphogenesis	no IPS match		0.357463	1.20914	0.284759	1
c155987_g2	heat shock 70 kda protein 12a isoform x3	2046	5	2.13463e-104	0.98	0	-	IPR029509 (PTHR14187:PANTHER); PTHR14187 (PANTHER)		-0.0138606	0.0697209	1	1
c137897_g3	heat shock protein 90 alpha	946	5	1.19857e-142	0.966	4	F:ion binding; F:unfolded protein binding; P:protein folding; P:response to stress	Coil (COILS); IPR020575 (PRINTS); IPR003594 (SMART); IPR001404 (PFAM); IPR003594 (G3DSA:3.30.565.GENE3D); IPR003594 (PFAM); IPR001404 (PANTHER); IPR019805 (PROSITE_PATTERNS); IPR003594 (SUPERFAMILY)		-0.6221	2.91665	0.274177	1
c137897_g1	heat shock protein hsp 90-alpha-like	249	5	3.63871e-46	1	4	F:ion binding; F:unfolded protein binding; P:protein folding; P:response to stress	NON_CYTOPLASMIC_DOMAIN (PHOBIUS); TRANSMEMBRANE (PHOBIUS); NON_CYTOPLASMIC_DOMAIN (PHOBIUS); CYTOPLASMIC_DOMAIN (PHOBIUS); TRANSMEMBRANE (PHOBIUS)		-0.464005	1.01699	0.423114	1
c174609_g2	heat shock cognate 71 kda protein	1814	5	2.22658e-95	0.99	1	F:ion binding	Coil (COILS); Coil (COILS); IPR029048 (G3DSA:1.20.1270.GENE3D); IPR013126 (PFAM); IPR029047 (G3DSA:2.60.34.GENE3D); PTHR19375 (PANTHER); PTHR19375:SF156 (PANTHER); IPR029048 (SUPERFAMILY); IPR029047 (SUPERFAMILY)		-0.139022	10.0829	0.59276	1
c174609_g4	heat shock cognate 71 kda	838	5	8.092e-65	0.95	0	-	CYTOPLASMIC_DOMAIN (PHOBIUS); SIGNAL_PEPTIDE_N_REGION (PHOBIUS); TRANSMEMBRANE (PHOBIUS); SIGNAL_PEPTIDE_H_REGION (PHOBIUS); SIGNAL_PEPTIDE_C_REGION (PHOBIUS); SIGNAL_PEPTIDE (PHOBIUS); NON_CYTOPLASMIC_DOMAIN (PHOBIUS); SignalP-noTM (SIGNALP_EUK); SignalP-TM (SIGNALP_GRAM_POSITIVE); TMhelix (TMHMM); TMhelix (TMHMM); TMhelix (TMHMM)		0.28743	0.58923	0.48842	1
56d Multistressor treatment vs. 56d Control Treatment
Seq_Name	Seq_Description	Seq_Length	#Hits	min_eValue	mean Similarity	#GOs	GOs	Enzyme_Codes	InterProScan	logFC	logCPM	PValue	FDR
c172711_g5	heat shock cognate 71 kda	1436	5	0	0.94	1	F:ion binding	Coil (COILS); IPR013126 (PRINTS); G3DSA:3.30.30.30 (GENE3D); G3DSA:3.30.420.40 (GENE3D); IPR013126 (PFAM); IPR029047 (G3DSA:2.60.34.GENE3D); G3DSA:3.90.640.10 (GENE3D); G3DSA:3.30.420.40 (GENE3D); PTHR19375:SF156 (PANTHER); PTHR19375 (PANTHER); IPR018181 (PROSITE_PATTERNS); IPR018181 (PROSITE_PATTERNS); SSF53067 (SUPERFAMILY); IPR029047 (SUPERFAMILY); SSF53067 (SUPERFAMILY)		2.14015	0.827736	2.87836e-05	0.00894165
c256239_g1	heat shock cognate protein partial	772	5	7.43515e-153	0.902	1	F:ion binding			6.88796	-1.38565	3.32194e-05	0.00984337
c127898_g1	heat shock protein partial	1069	5	1.03145e-150	0.898	1	F:ion binding	IPR013126 (PRINTS); IPR013126 (PFAM); IPR029047 (G3DSA:2.60.34.GENE3D); IPR029048 (G3DSA:1.20.1270.GENE3D); G3DSA:3.30.420.40 (GENE3D); PTHR19375:SF142 (PANTHER); PTHR19375 (PANTHER); IPR018181 (PROSITE_PATTERNS); SSF53067 (SUPERFAMILY); IPR029048 (SUPERFAMILY); IPR029047 (SUPERFAMILY)		7.59336	-0.835136	3.78584e-05	0.0105553
c140020_g3	heat shock protein hsp 90-alpha 1	942	5	1.26608e-134	0.956	10	P:cytoskeleton organization; C:cytoplasm; P:protein complex assembly; P:cellular component assembly; P:cell differentiation; F:ion binding; P:anatomical structure formation involved in morphogenesis; F:unfolded protein binding; C:organelle; P:protein folding; P:response to stress	Coil (COILS); IPR020575 (PRINTS); IPR003594 (SMART); IPR003594 (G3DSA:3.30.565.GENE3D); IPR003594 (PFAM); IPR001404 (PFAM); IPR001404 (PANTHER); IPR019805 (PROSITE_PATTERNS); IPR003594 (SUPERFAMILY)		-1.26634	1.2682	0.00157575	0.121355
c174609_g4	heat shock cognate 71 kda	838	5	8.092e-65	0.95	0	-	CYTOPLASMIC_DOMAIN (PHOBIUS); SIGNAL_PEPTIDE_N_REGION (PHOBIUS); TRANSMEMBRANE (PHOBIUS); SIGNAL_PEPTIDE_H_REGION (PHOBIUS); SIGNAL_PEPTIDE_C_REGION (PHOBIUS); SIGNAL_PEPTIDE (PHOBIUS); NON_CYTOPLASMIC_DOMAIN (PHOBIUS); SignalP-noTM (SIGNALP_EUK); SignalP-TM (SIGNALP_GRAM_POSITIVE); TMhelix (TMHMM); TMhelix (TMHMM); TMhelix (TMHMM)		1.49501	1.52601	0.00244826	0.157652
c128825_g1	heat shock protein hsp 90-alpha 1	507	5	2.46092e-108	0.978	4	F:ion binding; F:unfolded protein binding; P:protein folding; P:response to stress	IPR001404 (PFAM); IPR001404 (PANTHER); SSF110942 (SUPERFAMILY)		-1.13712	1.77008	0.0109685	0.369252
c137897_g1	heat shock protein hsp 90-alpha-like	249	5	3.63871e-46	1	4	F:ion binding; F:unfolded protein binding; P:protein folding; P:response to stress	NON_CYTOPLASMIC_DOMAIN (PHOBIUS); TRANSMEMBRANE (PHOBIUS); NON_CYTOPLASMIC_DOMAIN (PHOBIUS); CYTOPLASMIC_DOMAIN (PHOBIUS); TRANSMEMBRANE (PHOBIUS)		-1.02193	0.630096	0.0116082	0.379537
c171402_g1	heat shock 70 kda protein 13-like	3015	5	0	0.934	1	F:ion binding	IPR013126 (PRINTS); G3DSA:3.30.30.30 (GENE3D); G3DSA:3.90.640.10 (GENE3D); IPR013126 (PFAM); G3DSA:3.30.420.40 (GENE3D); G3DSA:3.30.420.40 (GENE3D); PTHR19375 (PANTHER); PTHR19375:SF169 (PANTHER); IPR018181 (PROSITE_PATTERNS); IPR018181 (PROSITE_PATTERNS); SIGNAL_PEPTIDE_C_REGION (PHOBIUS); NON_CYTOPLASMIC_DOMAIN (PHOBIUS); SIGNAL_PEPTIDE (PHOBIUS); SIGNAL_PEPTIDE_H_REGION (PHOBIUS); SIGNAL_PEPTI…		-0.571676	3.71716	0.0174928	0.463697
c40968_g1	heat shock protein hsp 90-alpha-like	649	5	5.48768e-11	0.928	4	F:ion binding; F:unfolded protein binding; P:protein folding; P:response to stress			-1.07716	1.80977	0.0178385	0.468959
c137897_g3	heat shock protein 90 alpha	946	5	1.19857e-142	0.966	4	F:ion binding; F:unfolded protein binding; P:protein folding; P:response to stress	Coil (COILS); IPR020575 (PRINTS); IPR003594 (SMART); IPR001404 (PFAM); IPR003594 (G3DSA:3.30.565.GENE3D); IPR003594 (PFAM); IPR001404 (PANTHER); IPR019805 (PROSITE_PATTERNS); IPR003594 (SUPERFAMILY)		-0.960554	2.51945	0.0275333	0.57555
c145323_g1	hsp90 co-chaperone cdc37-like	428	5	3.09593e-16	0.97	1	F:enzyme binding	no IPS match		0.438796	5.10691	0.0381618	0.661101
c66564_g1	heat shock protein beta-11-like	681	5	1.70475e-85	0.794	0	-	Coil (COILS); IPR008978 (G3DSA:2.60.40.GENE3D); IPR002068 (PFAM); PTHR11527 (PANTHER); PTHR11527:SF94 (PANTHER); IPR002068 (PROSITE_PROFILES); IPR008978 (SUPERFAMILY)		-1.51065	-1.57714	0.0465181	0.713082
c46816_g1	heat shock protein beta-11-like	681	5	1.70475e-85	0.794	0	-			-1.64107	-2.06893	0.0492334	0.732466
c171319_g1	heat shock 70 kda protein 13-like	3015	5	0	0.934	1	F:ion binding	IPR013126 (PRINTS); G3DSA:3.30.420.40 (GENE3D); G3DSA:3.30.420.40 (GENE3D); IPR013126 (PFAM); G3DSA:3.30.30.30 (GENE3D); G3DSA:3.90.640.10 (GENE3D); PTHR19375 (PANTHER); PTHR19375:SF169 (PANTHER); IPR018181 (PROSITE_PATTERNS); IPR018181 (PROSITE_PATTERNS); SIGNAL_PEPTIDE_N_REGION (PHOBIUS); SIGNAL_PEPTIDE (PHOBIUS); SIGNAL_PEPTIDE_C_REGION (PHOBIUS); NON_CYTOPLASMIC_DOMAIN (PHOBIUS); SIGNAL_PEPTI…		-0.444486	3.72073	0.05343	0.756006
c142298_g4	heat shock protein 70	2304	5	0	0.97	1	F:ion binding	Coil (COILS); IPR013126 (PRINTS); G3DSA:3.30.30.30 (GENE3D); G3DSA:3.90.640.10 (GENE3D); IPR029048 (G3DSA:1.20.1270.GENE3D); IPR029047 (G3DSA:2.60.34.GENE3D); G3DSA:3.30.420.40 (GENE3D); IPR013126 (PFAM); G3DSA:3.30.420.40 (GENE3D); PTHR19375:SF142 (PANTHER); PTHR19375 (PANTHER); IPR018181 (PROSITE_PATTERNS); IPR018181 (PROSITE_PATTERNS); IPR018181 (PROSITE_PATTERNS); IPR029048 (SUPERFAMILY); SSF…		-0.430483	7.00819	0.0790215	0.858955
c326162_g1	heat shock protein partial	243	5	2.74061e-35	0.954	1	F:ion binding			3.23696	-2.6034	0.0825881	0.872128
c150805_g1	heat shock 70 kda protein 4-like	3534	5	0	0.91	1	F:ion binding	Coil (COILS); IPR013126 (PRINTS); G3DSA:3.30.30.30 (GENE3D); G3DSA:3.90.640.10 (GENE3D); IPR013126 (PFAM); IPR029047 (G3DSA:2.60.34.GENE3D); IPR029048 (G3DSA:1.20.1270.GENE3D); G3DSA:3.30.420.40 (GENE3D); G3DSA:3.30.420.40 (GENE3D); PTHR19375:SF136 (PANTHER); PTHR19375 (PANTHER); IPR018181 (PROSITE_PATTERNS); IPR029048 (SUPERFAMILY); IPR029048 (SUPERFAMILY); SSF53067 (SUPERFAMILY); SSF53067 (SUPE…		-0.386245	5.06027	0.102591	0.947513
c150192_g1	hsp90 co-chaperone cdc37	2107	5	0	0.916	2	C:cytoplasm; F:enzyme binding	Coil (COILS); Coil (COILS); Coil (COILS); IPR013873 (SMART); IPR013855 (SMART); IPR013874 (SMART); IPR013874 (PFAM); IPR013873 (PFAM); IPR013855 (PFAM); PTHR12800:SF3 (PANTHER); IPR004918 (PANTHER); SSF101391 (SUPERFAMILY)		0.332164	5.03827	0.127745	0.970992
c172832_g1	hsp90 co-chaperone cdc37-like 1 isoform x4	4454	5	5.3929e-104	0.87	0	-	IPR013874 (SMART); IPR013874 (PFAM); PTHR12800:SF2 (PANTHER); IPR004918 (PANTHER); SSF101391 (SUPERFAMILY)		-0.210279	4.07839	0.336725	1
c176070_g5	heat shock 70 kda protein 12a isoform x1	3552	5	0	0.952	0	-	Coil (COILS); G3DSA:3.30.420.40 (GENE3D); G3DSA:3.30.420.40 (GENE3D); PTHR14187 (PANTHER); IPR026685 (PTHR14187:PANTHER); SSF53067 (SUPERFAMILY); SSF53067 (SUPERFAMILY)		-0.181262	2.86971	0.529628	1
c167366_g1	heat shock protein 75 mitochondrial-like	2292	5	0	0.97	4	F:ion binding; F:unfolded protein binding; P:protein folding; P:response to stress	IPR020575 (PRINTS); IPR001404 (PIRSF); IPR001404 (PFAM); IPR003594 (G3DSA:3.30.565.GENE3D); IPR001404 (PANTHER); PTHR11528:SF24 (PANTHER); SSF110942 (SUPERFAMILY); IPR003594 (SUPERFAMILY); IPR020568 (SUPERFAMILY)		0.323783	3.40439	0.17423	1
c128349_g1	heat shock factor-binding protein 1-like	736	1	5.73713e-08	0.86	0	-	no IPS match		0.211638	1.99317	0.432793	1
c162444_g1	heat shock 70 kda protein 12a isoform x1	3561	5	0	0.952	0	-	NON_CYTOPLASMIC_DOMAIN (PHOBIUS); CYTOPLASMIC_DOMAIN (PHOBIUS); TRANSMEMBRANE (PHOBIUS)		-0.0910596	5.82288	0.664223	1
c148007_g1	heat shock 70 kda protein 14-like	1632	5	0	0.892	1	F:ion binding	IPR019651 (PFAM); PS51257 (PROSITE_PROFILES)		0.147613	4.74177	0.608276	1
c152776_g1	hspb1-associated protein 1 homolog	1491	5	0	0.79	0	-	IPR003347 (SMART); PF13621 (PFAM); G3DSA:2.60.120.650 (GENE3D); PTHR12461 (PANTHER); IPR013296 (PTHR12461:PANTHER); IPR003347 (PROSITE_PROFILES); SSF51197 (SUPERFAMILY)		-0.216665	1.12356	0.446463	1
c146855_g2	60 kda heat shock mitochondrial-like	227	5	7.69752e-25	0.942	3	C:cytoplasm; F:ion binding; P:protein folding	no IPS match		-0.125388	1.48767	0.793141	1
c165026_g2	heat shock protein hsp 90-alpha isoform x2	861	5	1.63656e-140	0.99	4	F:ion binding; F:unfolded protein binding; P:protein folding; P:response to stress	IPR001404 (PFAM); IPR001404 (PANTHER); IPR020568 (SUPERFAMILY); SSF110942 (SUPERFAMILY)		-0.0593167	6.65926	0.779223	1
c165026_g1	heat shock protein 90 partial	1400	5	9.34811e-40	0.918	4	F:ion binding; F:unfolded protein binding; P:protein folding; P:response to stress	IPR001404 (PFAM); IPR001404 (PANTHER); SSF110942 (SUPERFAMILY)		-0.0356229	9.22984	0.863707	1
c172711_g2	heat shock cognate 71 kda protein	419	5	5.73365e-45	0.972	1	F:ion binding	no IPS match		0.0971231	10.2584	0.648768	1
c172711_g7	heat shock protein hsp70	1258	5	5.31827e-120	0.956	1	F:ion binding	IPR013126 (PRINTS); IPR013126 (PFAM); IPR029048 (G3DSA:1.20.1270.GENE3D); IPR029047 (G3DSA:2.60.34.GENE3D); PTHR19375:SF156 (PANTHER); PTHR19375 (PANTHER); IPR029048 (SUPERFAMILY); IPR029047 (SUPERFAMILY)		-0.0448942	6.93818	0.838243	1
c148722_g2	heat shock protein	1652	5	0	0.964	6	C:mitochondrion; P:anatomical structure development; F:ion binding; P:protein folding; P:response to stress; P:growth	IPR001844 (PRINTS); IPR002423 (PFAM); IPR027413 (G3DSA:1.10.560.GENE3D); IPR001844 (TIGRFAM); IPR027409 (G3DSA:3.50.7.GENE3D); IPR027413 (G3DSA:1.10.560.GENE3D); IPR002423 (PANTHER); IPR018370 (PROSITE_PATTERNS); IPR002423 (SUPERFAMILY); SSF54849 (SUPERFAMILY); IPR027409 (SUPERFAMILY)		0.403956	5.29488	0.173684	1
c176361_g1	heat shock factor protein 1 isoform x2	892	5	3.44794e-95	0.692	7	P:regulation of transcription	DNA-templated; P:transcription DNA-templated; F:sequence-specific DNA binding; P:response to heat; C:nucleus; F:sequence-specific DNA binding transcription factor activity; F:DNA binding	IPR010542 (PFAM)	-0.118948	4.21301	0.57506	1
c140020_g2	heat shock protein hsp90	634	5	3.58381e-101	0.902	4	F:ion binding; F:unfolded protein binding; P:protein folding; P:response to stress	IPR020575 (PRINTS); IPR001404 (PFAM); IPR003594 (G3DSA:3.30.565.GENE3D); IPR001404 (PANTHER); IPR003594 (SUPERFAMILY)		-1.42523	-2.87406	0.299438	1
c154369_g1	activator of 90 kda heat shock protein atpase homolog 1-like	2003	5	0	0.932	4	P:small molecule metabolic process; P:nucleobase-containing compound catabolic process; F:enzyme regulator activity; F:molecular_function; P:response to stress	IPR015310 (SMART); IPR015310 (PFAM); IPR013538 (PFAM); IPR023393 (G3DSA:3.30.530.GENE3D); PTHR13009:SF7 (PANTHER); PTHR13009 (PANTHER); SSF55961 (SUPERFAMILY); IPR015310 (SUPERFAMILY)		0.0872827	4.84541	0.705297	1
c174609_g1	heat shock cognate 71 kda	1578	5	7.39125e-161	0.978	1	F:ion binding	IPR013126 (PRINTS); G3DSA:3.30.420.40 (GENE3D); IPR013126 (PFAM); G3DSA:3.90.640.10 (GENE3D); IPR029047 (G3DSA:2.60.34.GENE3D); IPR029048 (G3DSA:1.20.1270.GENE3D); PTHR19375:SF156 (PANTHER); PTHR19375 (PANTHER); IPR018181 (PROSITE_PATTERNS); IPR029048 (SUPERFAMILY); SSF53067 (SUPERFAMILY); IPR029047 (SUPERFAMILY)		0.00460964	7.69104	0.98336	1
c167324_g1	heat shock protein 75 mitochondrial-like	2905	5	0	0.91	4	F:ion binding; F:unfolded protein binding; P:protein folding; P:response to stress	IPR020575 (PRINTS); IPR001404 (PIRSF); PF13589 (PFAM); IPR003594 (G3DSA:3.30.565.GENE3D); IPR001404 (PFAM); PTHR11528:SF24 (PANTHER); IPR001404 (PANTHER); IPR001404 (HAMAP); IPR003594 (SUPERFAMILY); IPR020568 (SUPERFAMILY); SSF110942 (SUPERFAMILY)		0.255365	4.9058	0.279038	1
c142298_g3	heat shock 70 kda	2119	5	0	0.97	1	F:ion binding	Coil (COILS); IPR013126 (PRINTS); G3DSA:3.30.420.40 (GENE3D); IPR013126 (PFAM); G3DSA:3.90.640.10 (GENE3D); G3DSA:3.30.420.40 (GENE3D); IPR029047 (G3DSA:2.60.34.GENE3D); G3DSA:3.30.30.30 (GENE3D); IPR029048 (G3DSA:1.20.1270.GENE3D); PTHR19375:SF142 (PANTHER); PTHR19375 (PANTHER); IPR018181 (PROSITE_PATTERNS); IPR018181 (PROSITE_PATTERNS); IPR018181 (PROSITE_PATTERNS); SSF53067 (SUPERFAMILY); IPR0…		-0.351158	2.40126	0.220394	1
c138428_g1	heat shock 70 kda protein 4	2315	5	1.27914e-17	0.946	1	F:ion binding	TRANSMEMBRANE (PHOBIUS); NON_CYTOPLASMIC_DOMAIN (PHOBIUS); CYTOPLASMIC_DOMAIN (PHOBIUS)		0.192609	2.28718	0.527567	1
c157239_g1	heat shock 70 kda protein 12b-like	1243	5	2.63742e-11	1	1	P:sprouting angiogenesis	no IPS match		0.202872	1.73694	0.553884	1
c155109_g1	dnaj homolog subfamily a member 2	1419	5	1.08688e-160	0.976	6	F:ATP binding; F:heat shock protein binding; F:metal ion binding; F:unfolded protein binding; P:protein folding; P:response to heat	IPR001623 (PRINTS); IPR001623 (SMART); G3DSA:2.60.260.20 (GENE3D); G3DSA:2.60.260.20 (GENE3D); IPR001305 (PFAM); IPR002939 (PFAM); IPR001623 (G3DSA:1.10.287.GENE3D); IPR001623 (PFAM); IPR001305 (G3DSA:2.10.230.GENE3D); PTHR24076 (PANTHER); PTHR24076:SF1 (PANTHER); IPR018253 (PROSITE_PATTERNS); IPR001305 (PROSITE_PROFILES); IPR001623 (PROSITE_PROFILES); IPR012724 (HAMAP); IPR001305 (SUPERFAMILY); …		0.294229	5.31614	0.175879	1
c140068_g1	heat shock 70 kda protein 4-like	2046	5	0	0.938	1	F:ion binding	IPR013126 (PRINTS); IPR029047 (G3DSA:2.60.34.GENE3D); G3DSA:3.30.420.40 (GENE3D); G3DSA:3.90.640.10 (GENE3D); G3DSA:3.30.30.30 (GENE3D); G3DSA:3.30.420.40 (GENE3D); IPR013126 (PFAM); PTHR19375 (PANTHER); PTHR19375:SF136 (PANTHER); IPR018181 (PROSITE_PATTERNS); SSF53067 (SUPERFAMILY); IPR029047 (SUPERFAMILY); SSF53067 (SUPERFAMILY)		0.116726	6.52243	0.646525	1
c137498_g1	heat shock 70 kda protein 4l	2561	5	0	0.926	1	F:ion binding	SIGNAL_PEPTIDE_N_REGION (PHOBIUS); NON_CYTOPLASMIC_DOMAIN (PHOBIUS); CYTOPLASMIC_DOMAIN (PHOBIUS); NON_CYTOPLASMIC_DOMAIN (PHOBIUS); TRANSMEMBRANE (PHOBIUS); SIGNAL_PEPTIDE_H_REGION (PHOBIUS); TRANSMEMBRANE (PHOBIUS); TRANSMEMBRANE (PHOBIUS); CYTOPLASMIC_DOMAIN (PHOBIUS); SIGNAL_PEPTIDE (PHOBIUS); SIGNAL_PEPTIDE_C_REGION (PHOBIUS); TRANSMEMBRANE (PHOBIUS); NON_CYTOPLASMIC_DOMAIN (PHOBIUS); TMheli…		-0.0478643	1.12672	0.881265	1
c152769_g1	hspb1-associated protein 1 homolog	1485	5	0	0.79	0	-	IPR003347 (SMART); G3DSA:2.60.120.650 (GENE3D); PF13621 (PFAM); IPR013296 (PTHR12461:PANTHER); PTHR12461 (PANTHER); IPR003347 (PROSITE_PROFILES); SSF51197 (SUPERFAMILY)		-0.449781	0.731191	0.180487	1
c189840_g1	heat shock 70 kda protein 4l-like	1180	5	0	0.968	1	F:ion binding	IPR013126 (PRINTS); G3DSA:3.30.30.30 (GENE3D); G3DSA:3.90.640.10 (GENE3D); G3DSA:3.30.420.40 (GENE3D); IPR013126 (PFAM); G3DSA:3.30.420.40 (GENE3D); PTHR19375 (PANTHER); PTHR19375:SF161 (PANTHER); SSF53067 (SUPERFAMILY); SSF53067 (SUPERFAMILY)		0.0152817	0.34842	1	1
c126941_g1	10 kda heat shock mitochondrial-like	568	5	4.01486e-55	0.86	3	C:cytoplasm; F:ion binding; P:protein folding	IPR020818 (PRINTS); IPR020818 (SMART); IPR020818 (PFAM); IPR020818 (G3DSA:2.30.33.GENE3D); IPR020818 (PANTHER); PTHR10772:SF5 (PANTHER); IPR018369 (PROSITE_PATTERNS); IPR020818 (HAMAP); IPR011032 (SUPERFAMILY)		0.327591	4.86901	0.223076	1
c155106_g1	dnaj homolog subfamily a member 2	1182	5	1.09599e-136	0.976	6	F:ATP binding; F:heat shock protein binding; F:metal ion binding; F:unfolded protein binding; P:protein folding; P:response to heat	NON_CYTOPLASMIC_DOMAIN (PHOBIUS); TRANSMEMBRANE (PHOBIUS); CYTOPLASMIC_DOMAIN (PHOBIUS); TRANSMEMBRANE (PHOBIUS); NON_CYTOPLASMIC_DOMAIN (PHOBIUS)		0.230654	6.06549	0.297024	1
c85497_g1	heat shock protein beta-1	1068	5	9.07051e-94	0.734	2	P:biological_process; C:intracellular	IPR002068 (PFAM); IPR008978 (G3DSA:2.60.40.GENE3D); PTHR11527 (PANTHER); PTHR11527:SF114 (PANTHER); IPR002068 (PROSITE_PROFILES); IPR008978 (SUPERFAMILY)		-0.00492844	-0.795279	1	1
c223173_g1	heat shock protein beta-11-like	623	5	2.36322e-72	0.774	0	-	IPR008978 (G3DSA:2.60.40.GENE3D); IPR002068 (PFAM); IPR002068 (PROSITE_PROFILES); IPR008978 (SUPERFAMILY)		0.0561659	-0.509935	0.912474	1
c50323_g1	clathrin heavy chain 1-like isoform x2	247	5	2.38419e-45	0.968	27	C:mitochondrion; C:spindle; C:focal adhesion; C:clathrin coat of trans-Golgi network vesicle; C:clathrin coat of coated pit; C:T-tubule; C:Myb complex; C:terminal bouton; C:myelin sheath; C:extracellular vesicular exosome; C:clathrin complex; F:double-stranded RNA binding; F:structural molecule activity; F:protein C-terminus binding; F:ankyrin binding; F:heat shock protein binding; F:clathrin lig…			0.176168	0.861858	0.566455	1
c174776_g1	heat shock factor protein 2-like	2376	5	1.34821e-134	0.774	0	-	IPR010542 (PFAM); IPR027725 (PANTHER); IPR027712 (PTHR10015:PANTHER)		-0.0630812	3.48562	0.783381	1
c166979_g3	heat shock cognate 70 kda partial	904	5	7.03584e-180	0.982	18	F:ATPase activity; P:biological_process; F:ion binding; F:unfolded protein binding; P:mRNA processing; P:biosynthetic process; C:protein complex; C:nucleolus; C:organelle; C:extracellular region; P:protein folding; F:molecular_function; P:cell cycle; C:plasma membrane; P:small molecule metabolic process; C:nucleus; C:extracellular space; F:RNA binding; P:vesicle-mediated transport; P:nucleobase-c…	IPR013126 (PRINTS); G3DSA:3.30.420.40 (GENE3D); IPR013126 (PFAM); G3DSA:3.90.640.10 (GENE3D); G3DSA:3.30.420.40 (GENE3D); G3DSA:3.30.30.30 (GENE3D); PTHR19375:SF142 (PANTHER); PTHR19375 (PANTHER); IPR018181 (PROSITE_PATTERNS); IPR018181 (PROSITE_PATTERNS); SSF53067 (SUPERFAMILY); SSF53067 (SUPERFAMILY)		-0.00499988	6.99049	0.983994	1
c140176_g1	heat shock 70 kda protein 4l	2563	5	0	0.926	1	F:ion binding	NON_CYTOPLASMIC_DOMAIN (PHOBIUS); CYTOPLASMIC_DOMAIN (PHOBIUS); SIGNAL_PEPTIDE_N_REGION (PHOBIUS); NON_CYTOPLASMIC_DOMAIN (PHOBIUS); CYTOPLASMIC_DOMAIN (PHOBIUS); SIGNAL_PEPTIDE (PHOBIUS); TRANSMEMBRANE (PHOBIUS); TRANSMEMBRANE (PHOBIUS); SIGNAL_PEPTIDE_C_REGION (PHOBIUS); TRANSMEMBRANE (PHOBIUS); TRANSMEMBRANE (PHOBIUS); SIGNAL_PEPTIDE_H_REGION (PHOBIUS); NON_CYTOPLASMIC_DOMAIN (PHOBIUS); TMheli…		-0.0693764	0.564974	0.863958	1
c175202_g4	heat shock factor protein 1-like	792	5	3.95669e-101	0.934	7	C:nucleus; F:sequence-specific DNA binding transcription factor activity; F:sequence-specific DNA binding; P:regulation of transcription	DNA-templated; P:response to heat; C:transcription factor complex; P:regulation of transcription	IPR000232 (PRINTS); IPR000232 (SMART); IPR000232 (PFAM); IPR011991 (G3DSA:1.10.10.GENE3D); IPR027072 (PTHR10015:PANTHER); IPR027725 (PANTHER); IPR000232 (PROSITE_PATTERNS); SSF46785 (SUPERFAMILY)	-0.0642142	2.53885	0.800587	1
c175202_g2	heat shock factor protein 1 isoform x4	432	5	2.56822e-11	0.66	7	P:regulation of transcription	DNA-templated; P:transcription	no IPS match	-0.265043	3.43778	0.246402	1
c2605_g1	heat shock protein beta-7	748	5	1.91425e-94	0.95	0	-	IPR001436 (PRINTS); IPR008978 (G3DSA:2.60.40.GENE3D); IPR002068 (PFAM); PTHR11527:SF21 (PANTHER); PTHR11527 (PANTHER); IPR002068 (PROSITE_PROFILES); IPR008978 (SUPERFAMILY)		0.73641	-0.133678	0.371937	1
c172728_g1	hsp90 co-chaperone cdc37-like 1 isoform x4	4630	5	7.06371e-73	0.848	0	-	IPR013874 (SMART); IPR013874 (PFAM); IPR004918 (PANTHER); PTHR12800:SF2 (PANTHER); SSF101391 (SUPERFAMILY)		-0.206159	3.56265	0.382593	1
c164672_g1	heat shock factor protein 2-like	2764	5	0	0.804	2	F:DNA binding; P:regulation of transcription	IPR000232 (PRINTS); IPR000232 (SMART); IPR000232 (PFAM); IPR011991 (G3DSA:1.10.10.GENE3D); IPR010542 (PFAM); IPR027725 (PANTHER); IPR027712 (PTHR10015:PANTHER); IPR000232 (PROSITE_PATTERNS); SSF46785 (SUPERFAMILY)		-0.0700836	4.29187	0.751576	1
c158858_g1	hsp70-binding protein 1-like	2981	5	2.41971e-124	0.88	0	-	IPR000225 (SMART); PF13646 (PFAM); IPR011989 (G3DSA:1.25.10.GENE3D); PTHR19316:SF18 (PANTHER); PTHR19316 (PANTHER); SIGNAL_PEPTIDE_N_REGION (PHOBIUS); SIGNAL_PEPTIDE_H_REGION (PHOBIUS); SIGNAL_PEPTIDE_C_REGION (PHOBIUS); NON_CYTOPLASMIC_DOMAIN (PHOBIUS); SIGNAL_PEPTIDE (PHOBIUS); IPR016024 (SUPERFAMILY)		-0.230287	3.93641	0.322106	1
c178573_g1	heat shock 70 kda protein 4	1220	5	2.77488e-124	0.918	1	F:ion binding	no IPS match		0.126887	6.23887	0.606664	1
c176138_g2	heat shock 70 kda protein 12b	1385	3	2.78916e-12	0.466667	0	-	IPR006578 (PFAM); PTHR12243 (PANTHER); PTHR12243:SF9 (PANTHER)		0.0536165	1.0508	0.878216	1
c128242_g1	heat shock protein beta-8	2055	5	5.90605e-116	0.872	0	-	IPR001436 (PRINTS); IPR002068 (PFAM); IPR008978 (G3DSA:2.60.40.GENE3D); PTHR11527:SF27 (PANTHER); PTHR11527 (PANTHER); IPR002068 (PROSITE_PROFILES); IPR008978 (SUPERFAMILY)		0.00548489	3.21395	0.989392	1
c148722_g1	60 kda heat shock mitochondrial precursor	1145	5	2.73164e-25	0.938	3	C:cytoplasm; F:ion binding; P:protein folding	no IPS match		0.381355	3.94542	0.183231	1
c112132_g1	heat shock protein hsp 90-alpha 1-like	409	5	1.66784e-18	0.97	10	P:cytoskeleton organization; C:cytoplasm; P:protein complex assembly; P:cellular component assembly; P:cell differentiation; F:ion binding; P:anatomical structure formation involved in morphogenesis; F:unfolded protein binding; C:organelle; P:protein folding; P:response to stress	IPR001404 (PFAM); IPR001404 (PANTHER)		0.140983	-3.05532	1	1
c155987_g1	heat shock 70 kda protein 12b-like	1243	5	1.05229e-12	1	1	P:anatomical structure formation involved in morphogenesis	no IPS match		0.0548627	1.66221	0.899115	1
c155987_g2	heat shock 70 kda protein 12a isoform x3	2046	5	2.13463e-104	0.98	0	-	IPR029509 (PTHR14187:PANTHER); PTHR14187 (PANTHER)		0.174834	0.642958	0.683653	1
c174609_g2	heat shock cognate 71 kda protein	1814	5	2.22658e-95	0.99	1	F:ion binding	Coil (COILS); Coil (COILS); IPR029048 (G3DSA:1.20.1270.GENE3D); IPR013126 (PFAM); IPR029047 (G3DSA:2.60.34.GENE3D); PTHR19375 (PANTHER); PTHR19375:SF156 (PANTHER); IPR029048 (SUPERFAMILY); IPR029047 (SUPERFAMILY)		0.0651734	9.90755	0.747017	1
