# Supplementary material for: Transcriptome wide analyses reveal a sustained cellular stress response in the gill tissue of Trematomus bernacchii after acclimation to multiple stressors
Source: BMC Genomics. 2016 Feb 20;17:127. doi: 10.1186/s12864-016-2454-3 (PMC4761167; doi:10.1186/s12864-016-2454-3)
Supplement: Additional file 7: Table S7. — Response to stress: This table provides all differentially expressed genes exceeding the confidence threshold (FDR ≤ 0.05) that are associated with the GO Term response to stress (GO:0006950) at 7d, 28d and 56d (n = 4). The table includes the gene sequence name from the reference transcriptome, the BLAST result description, the sequence length, the number of BLAST hits to that gene sequence, the minimum e-value of the BLAST hits, the mean similarity, the # of GO terms associated with that sequence, the list of those GO terms, the Enzyme Codes associated with that sequence, InterproScan results associated with that sequence, the log2 adjusted fold change in expression, the log2 counts per million (CPM) of the reads mapped to that sequence, and the p-value and FDR reflecting the confidence in the displayed differential expression of that gene. (XLSX 26 kb) [file 12864_2016_2454_MOESM7_ESM.xlsx]

## Sheet: Sheet1
7d Multistressor treatment vs. 7d Control Treatment
Seq_Name	Seq_Description	Seq_Length	#Hits	min_eValue	mean Similarity	#GOs	GOs	Enzyme_Codes	InterProScan		logFC	logCPM	PValue	FDR
c309613_g1	molecular chaperone	2201	5	0	0.86	4	F:ion binding; F:unfolded protein binding; P:protein folding; P:response to stress	-			-7.66222	-0.630834	6.31226e-05	0.0024818
c145887_g1	ngb_chaac ame: full=neuroglobin {eco:0000303	2670	5	2.30989e-102	0.97	4	C:cell; C:cytoplasm; F:ion binding; P:transport; F:molecular_function; P:response to stress	-	IPR001032 (PRINTS); IPR000971 (PFAM); IPR012292 (G3DSA:1.10.490.GENE3D); PTHR22924 (PANTHER); IPR000971 (PROSITE_PROFILES); IPR009050 (SUPERFAMILY)		-3.41893	-2.39674	0.0014215	0.0281497
c272921_g1	b2 bradykinin receptor-like	545	5	1.70344e-81	0.83	5	P:biological_process; P:signal transduction; P:circulatory system process; C:cellular_component; F:signal transducer activity; P:response to stress	-			-3.14606	-2.09478	0.00134191	0.0270129
c26676_g1	high mobility group protein b1-like gi	1301	5	1.5759e-86	0.922	5	F:DNA binding; C:nucleus; P:anatomical structure development; P:response to stress; C:plasma membrane	-	PR00886 (PRINTS); IPR009071 (SMART); IPR009071 (PFAM); IPR009071 (PFAM); IPR009071 (G3DSA:1.10.30.GENE3D); IPR009071 (G3DSA:1.10.30.GENE3D); PTHR13711 (PANTHER); PTHR13711:SF157 (PANTHER); IPR009071 (PROSITE_PROFILES); IPR009071 (PROSITE_PROFILES); IPR009071 (SUPERFAMILY); IPR009071 (SUPERFAMILY)		-1.90015	7.33557	8.75496e-07	7.0245e-05
c169884_g2	PREDICTED: cryptochrome-1-like [Poecilia formosa]	1031	5	6.80925e-25	1	6	P:biological_process; C:nucleus; F:lyase activity; C:protein complex; P:cellular nitrogen compound metabolic process; P:biosynthetic process; P:DNA metabolic process; P:response to stress; C:intracellular	-	no IPS match		-1.70088	0.702396	1.39084e-06	0.000104632
c20753_g1	transcription factor sox-2	548	5	8.49488e-79	0.932	8	P:anatomical structure development; F:nucleic acid binding transcription factor activity; P:cellular nitrogen compound metabolic process; P:biosynthetic process; C:protein complex; P:response to stress; P:growth; C:intracellular	-	IPR022097 (PFAM); PTHR10270 (PANTHER); PTHR10270:SF47 (PANTHER)		-1.36027	0.322265	0.00152435	0.0296987
c172888_g3	endothelial pas domain-containing protein 1	7035	5	0	0.818	13	P:biological_process; P:signal transduction; P:anatomical structure development; C:protein complex; P:biosynthetic process; F:signal transducer activity; P:response to stress; C:intracellular; F:molecular_function; F:DNA binding; C:nucleus; P:cell death; C:cytoplasm; F:nucleic acid binding transcription factor activity; P:cell differentiation; P:cellular nitrogen compound metabolic process	-	IPR000014 (SMART); IPR001610 (SMART); G3DSA:3.30.450.20 (GENE3D); IPR013767 (PFAM); G3DSA:3.30.450.20 (GENE3D); PF14598 (PFAM); IPR021537 (PFAM); IPR014887 (PFAM); IPR000014 (TIGRFAM); PTHR23043:SF8 (PANTHER); PTHR23043 (PANTHER); IPR000014 (PROSITE_PROFILES); IPR000014 (PROSITE_PROFILES); IPR000014 (SUPERFAMILY); IPR000014 (SUPERFAMILY)		-1.207	7.32068	2.23757e-05	0.00106767
c168158_g2	fanconi anemia group c protein homolog	1901	5	3.95973e-95	0.784	2	P:DNA metabolic process; P:response to stress	-	no IPS match		-1.20375	1.69989	0.00298816	0.0487954
c170159_g1	endothelial pas domain-containing protein 1	6988	5	0	0.818	13	P:biological_process; P:signal transduction; P:anatomical structure development; C:protein complex; P:biosynthetic process; F:signal transducer activity; P:response to stress; C:intracellular; F:molecular_function; F:DNA binding; C:nucleus; P:cell death; C:cytoplasm; F:nucleic acid binding transcription factor activity; P:cell differentiation; P:cellular nitrogen compound metabolic process	-	IPR001610 (SMART); IPR000014 (SMART); PF14598 (PFAM); IPR014887 (PFAM); IPR013767 (PFAM); G3DSA:3.30.450.20 (GENE3D); IPR000014 (TIGRFAM); G3DSA:3.30.450.20 (GENE3D); IPR021537 (PFAM); PTHR23043 (PANTHER); PTHR23043:SF8 (PANTHER); IPR000014 (PROSITE_PROFILES); IPR000014 (PROSITE_PROFILES); IPR000014 (SUPERFAMILY); IPR000014 (SUPERFAMILY)		-1.15263	7.36508	6.4671e-05	0.00252987
c170550_g3	coagulation factor x-like isoform x1	1952	5	1.83283e-42	0.778	4	P:biological_process; F:ion binding; F:peptidase activity; C:extracellular region; P:response to stress	EC:3.4.21.0	TRANSMEMBRANE (PHOBIUS); CYTOPLASMIC_DOMAIN (PHOBIUS); NON_CYTOPLASMIC_DOMAIN (PHOBIUS); TMhelix (TMHMM)		-1.03571	2.67959	0.00017634	0.00562599
c149326_g1	pms1 protein homolog 1-like isoform x1 gi	3267	5	0	0.844	4	F:DNA binding; F:ion binding; P:DNA metabolic process; P:response to stress	-	IPR009071 (SMART); IPR003594 (G3DSA:3.30.565.GENE3D); IPR014721 (G3DSA:3.30.230.GENE3D); IPR009071 (PFAM); IPR002099 (TIGRFAM); IPR009071 (G3DSA:1.10.30.GENE3D); IPR013507 (PFAM); PF13589 (PFAM); PTHR10073 (PANTHER); PTHR10073:SF38 (PANTHER); IPR014762 (PROSITE_PATTERNS); IPR009071 (PROSITE_PROFILES); IPR003594 (SUPERFAMILY); IPR009071 (SUPERFAMILY); IPR020568 (SUPERFAMILY)		-0.954819	3.39125	0.000439409	0.0115774
c173191_g1	peroxidasin homolog isoform x1	6970	5	0	0.95	2	P:biological_process; F:oxidoreductase activity; F:molecular_function; P:response to stress	EC:1.11.1.7	Coil (COILS); IPR019791 (PRINTS); IPR003591 (SMART); IPR003599 (SMART); IPR001007 (SMART); IPR000372 (SMART); IPR000483 (SMART); IPR003598 (SMART); SM00365 (SMART); IPR001611 (PFAM); IPR013098 (PFAM); IPR013783 (G3DSA:2.60.40.GENE3D); IPR013783 (G3DSA:2.60.40.GENE3D); IPR019791 (PFAM); G3DSA:3.80.10.10 (GENE3D); IPR001007 (PFAM); IPR019791 (G3DSA:1.10.640.GENE3D); IPR013783 (G3DSA:2.60.40.GENE3D)…		-0.843093	3.66744	0.000767431	0.0178196
c172945_g1	peroxidasin homolog isoform x2	6940	5	0	0.946	2	P:biological_process; F:oxidoreductase activity; F:molecular_function; P:response to stress	EC:1.11.1.7	IPR003598 (SMART); IPR003599 (SMART); SM00365 (SMART); IPR003591 (SMART); IPR000483 (SMART); IPR000372 (SMART); IPR001611 (PFAM); IPR013783 (G3DSA:2.60.40.GENE3D); IPR013783 (G3DSA:2.60.40.GENE3D); IPR001611 (PFAM); G3DSA:3.80.10.10 (GENE3D); IPR013098 (PFAM); IPR013783 (G3DSA:2.60.40.GENE3D); PTHR10489 (PANTHER); SIGNAL_PEPTIDE_C_REGION (PHOBIUS); NON_CYTOPLASMIC_DOMAIN (PHOBIUS); SIGNAL_PEPTIDE…		-0.805656	3.66635	0.00161721	0.0310116
c148884_g1	pms1 protein homolog 1-like isoform x1 gi	3267	5	0	0.844	4	F:DNA binding; F:ion binding; P:DNA metabolic process; P:response to stress	-	IPR009071 (SMART); IPR014721 (G3DSA:3.30.230.GENE3D); IPR013507 (PFAM); IPR009071 (PFAM); PF13589 (PFAM); IPR009071 (G3DSA:1.10.30.GENE3D); IPR003594 (G3DSA:3.30.565.GENE3D); IPR002099 (TIGRFAM); PTHR10073:SF38 (PANTHER); PTHR10073 (PANTHER); IPR014762 (PROSITE_PATTERNS); IPR009071 (PROSITE_PROFILES); IPR009071 (SUPERFAMILY); IPR020568 (SUPERFAMILY); IPR003594 (SUPERFAMILY)		-0.786197	3.63794	0.00254837	0.0432811
c154441_g2	voltage-dependent anion-selective channel protein 2	1818	5	2.04125e-176	0.984	6	P:transmembrane transport; F:transmembrane transporter activity; C:mitochondrion; P:anatomical structure development; P:transport; P:response to stress; P:growth	-	IPR001925 (PRINTS); IPR027246 (PFAM); IPR023614 (G3DSA:2.40.160.GENE3D); IPR030277 (PTHR11743:PANTHER); PTHR11743 (PANTHER)		0.722802	6.45104	0.00264481	0.0444992
c154369_g1	activator of 90 kda heat shock protein atpase homolog 1-like	2003	5	0	0.932	4	P:small molecule metabolic process; P:nucleobase-containing compound catabolic process; F:enzyme regulator activity; F:molecular_function; P:response to stress	-	IPR015310 (SMART); IPR015310 (PFAM); IPR013538 (PFAM); IPR023393 (G3DSA:3.30.530.GENE3D); PTHR13009:SF7 (PANTHER); PTHR13009 (PANTHER); SSF55961 (SUPERFAMILY); IPR015310 (SUPERFAMILY)		0.743731	4.909	0.00262597	0.0442542
c150057_g1	t-complex protein 1 subunit delta-like	1942	5	0	0.966	5	C:cytoplasm; F:ion binding; F:unfolded protein binding; P:protein folding; P:response to stress	-	IPR017998 (PRINTS); IPR027410 (G3DSA:3.30.260.GENE3D); IPR027413 (G3DSA:1.10.560.GENE3D); IPR002423 (PFAM); IPR027409 (G3DSA:3.50.7.GENE3D); IPR012717 (TIGRFAM); IPR002423 (PANTHER); IPR002194 (PROSITE_PATTERNS); IPR002194 (PROSITE_PATTERNS); IPR002194 (PROSITE_PATTERNS); SSF54849 (SUPERFAMILY); IPR027409 (SUPERFAMILY); IPR002423 (SUPERFAMILY)		0.755736	6.75491	0.0027594	0.045953
c148287_g1	t-complex protein 1 subunit delta-like	1473	5	0	0.972	5	C:cytoplasm; F:ion binding; F:unfolded protein binding; P:protein folding; P:response to stress	-	IPR017998 (PRINTS); IPR027413 (G3DSA:1.10.560.GENE3D); IPR027410 (G3DSA:3.30.260.GENE3D); IPR002423 (PFAM); IPR027409 (G3DSA:3.50.7.GENE3D); PTHR11353:SF26 (PANTHER); IPR002423 (PANTHER); IPR027409 (SUPERFAMILY); IPR002423 (SUPERFAMILY); SSF54849 (SUPERFAMILY)		0.762474	6.67005	0.00233856	0.0405779
c177392_g2	dna methyltransferase 1-associated protein 1 isoform x4	2439	5	0	0.962	10	P:chromosome organization; P:cellular protein modification process; P:anatomical structure development; P:cellular nitrogen compound metabolic process; P:biosynthetic process; C:protein complex; C:chromosome; P:DNA metabolic process; F:molecular_function; P:response to stress; C:nucleoplasm	-	SIGNAL_PEPTIDE_H_REGION (PHOBIUS); SIGNAL_PEPTIDE_N_REGION (PHOBIUS); NON_CYTOPLASMIC_DOMAIN (PHOBIUS); SIGNAL_PEPTIDE (PHOBIUS); SIGNAL_PEPTIDE_C_REGION (PHOBIUS)		0.796796	3.559	0.00286244	0.0472017
c354462_g1	a chain discovery of small molecules that bind to k-ras and inhibit sos- mediated activation gi	486	5	1.4584e-23	0.992	27	P:cell proliferation; P:cytoskeleton organization; P:protein complex assembly; P:locomotion; P:cellular component assembly; F:ion binding; P:anatomical structure development; P:cellular protein modification process; C:Golgi apparatus; P:biosynthetic process; C:organelle; C:extracellular region; C:cellular_component; F:molecular_function; P:small molecule metabolic process; P:vesicle-mediated tran…	-			0.801639	3.14342	0.00172643	0.0325433
c157987_g1	neutrophil cytosol factor 1-like	2273	5	0	0.886	5	P:biological_process; C:cytoplasm; F:oxidoreductase activity; F:ion binding; F:lipid binding; P:response to stress	-	IPR001655 (PRINTS); IPR001683 (SMART); IPR001452 (SMART); IPR001683 (PFAM); IPR015039 (PFAM); IPR001452 (PFAM); G3DSA:2.30.30.40 (GENE3D); IPR011511 (PFAM); IPR001683 (G3DSA:3.30.1520.GENE3D); PTHR15706 (PANTHER); IPR001452 (PROSITE_PROFILES); IPR001452 (PROSITE_PROFILES); IPR001683 (PROSITE_PROFILES); IPR001452 (SUPERFAMILY); IPR001683 (SUPERFAMILY); IPR001452 (SUPERFAMILY)		0.858172	5.04078	0.00198936	0.0361869
c107411_g1	rbx1 partial	526	5	2.58978e-73	0.984	13	P:signal transduction; P:catabolic process; F:ion binding; P:cellular protein modification process; C:protein complex; P:biosynthetic process; P:symbiosis	encompassing mutualism through parasitism; P:DNA metabolic process; C:intracellular; F:molecular_function; P:response to stress; C:nucleoplasm; C:cytoplasm; C:cytosol; P:cellular nitrogen compound metabolic process; F:ligase activity; F:enzyme binding	EC:6.3.2.19	IPR024766 (PFAM); IPR013083 (G3DSA:3.30.40.GENE3D); PTHR11210:SF20 (PANTHER); PTHR11210 (PANTHER); IPR001841 (PROSITE_PROFILES); SSF57850 (SUPERFAMILY)	0.908843	3.72381	0.000259003	0.00761831
c136969_g1	proliferating cell nuclear antigen	1493	5	0	1	7	F:DNA binding; C:nucleus; P:biosynthetic process; C:protein complex; P:DNA metabolic process; F:enzyme regulator activity; P:response to stress; C:intracellular	-	IPR000730 (PRINTS); IPR022648 (PFAM); IPR000730 (TIGRFAM); IPR022649 (PFAM); G3DSA:3.70.10.10 (GENE3D); IPR000730 (PANTHER); IPR022659 (PROSITE_PATTERNS); IPR022659 (PROSITE_PATTERNS); IPR000730 (HAMAP); SSF55979 (SUPERFAMILY); SSF55979 (SUPERFAMILY)		1.03846	6.30637	0.000666477	0.0160454
c142615_g1	flap endonuclease 1-like	1450	5	0	0.962	11	F:DNA binding; F:nuclease activity; C:mitochondrion; P:nucleobase-containing compound catabolic process; F:ion binding; P:anatomical structure development; P:biosynthetic process; C:nucleolus; P:DNA metabolic process; P:response to stress; C:nucleoplasm	-	Coil (COILS); PR00853 (PRINTS); IPR002421 (SMART); IPR006085 (SMART); IPR006086 (SMART); IPR008918 (SMART); IPR029060 (G3DSA:3.40.50.GENE3D); IPR006086 (PFAM); IPR006085 (PFAM); G3DSA:1.10.150.20 (GENE3D); PTHR11081 (PANTHER); IPR019974 (PROSITE_PATTERNS); IPR019974 (PROSITE_PATTERNS); IPR023426 (HAMAP); IPR020045 (SUPERFAMILY); IPR029060 (SUPERFAMILY)		1.10517	2.43749	0.00287847	0.0473843
c127089_g1	pre-mrna-processing factor 19	2483	5	0	0.974	4	P:signal transduction; P:cellular protein modification process; F:molecular_function; P:response to stress	EC:6.3.2.19	IPR020472 (PRINTS); IPR001680 (SMART); IPR003613 (SMART); IPR013915 (PFAM); IPR001680 (PFAM); IPR013083 (G3DSA:3.30.40.GENE3D); IPR015943 (G3DSA:2.130.10.GENE3D); IPR003613 (PFAM); PTHR13889 (PANTHER); IPR019775 (PROSITE_PATTERNS); IPR000772 (PROSITE_PROFILES); IPR001680 (PROSITE_PROFILES); IPR003613 (PROSITE_PROFILES); IPR001680 (PROSITE_PROFILES); IPR001680 (PROSITE_PROFILES); IPR017986 (PROSIT…		1.114	5.81758	0.000263101	0.0077107
c134744_g1	dnaj homolog subfamily a member 1	1856	5	9.86303e-32	0.992	4	F:ion binding; F:unfolded protein binding; P:protein folding; F:molecular_function; P:response to stress	-	IPR001623 (PRINTS); IPR001623 (SMART); IPR001623 (PFAM); IPR001623 (G3DSA:1.10.287.GENE3D); PTHR24076 (PANTHER); PTHR24076:SF94 (PANTHER); IPR018253 (PROSITE_PATTERNS); IPR001623 (PROSITE_PROFILES); IPR001623 (SUPERFAMILY)		1.11561	2.27828	0.00026325	0.00771165
c117836_g1	replication protein a 14 kda subunit	504	5	1.33181e-73	0.908	5	F:DNA binding; C:nucleus; P:biosynthetic process; P:DNA metabolic process; P:response to stress	-	IPR013970 (PFAM); IPR012340 (G3DSA:2.40.50.GENE3D); PTHR15114 (PANTHER); PTHR15114:SF1 (PANTHER); IPR012340 (SUPERFAMILY)		1.20226	3.30614	0.00115004	0.024055
c158018_g1	syntenin-1-like isoform x1	2722	5	6.29577e-156	0.952	4	P:embryo development; F:ion binding; F:lipid binding; F:molecular_function; P:response to stress	-	IPR001478 (SMART); IPR001478 (G3DSA:2.30.42.GENE3D); IPR001478 (G3DSA:2.30.42.GENE3D); IPR001478 (PFAM); PTHR12345:SF3 (PANTHER); PTHR12345 (PANTHER); IPR001478 (PROSITE_PROFILES); IPR001478 (PROSITE_PROFILES); IPR001478 (SUPERFAMILY); IPR001478 (SUPERFAMILY)		1.24054	8.33049	7.23485e-07	5.9707e-05
c158301_g7	syntenin-1-like isoform x1	2006	5	1.82993e-161	0.946	4	P:embryo development; F:ion binding; F:lipid binding; F:molecular_function; P:response to stress	-	NON_CYTOPLASMIC_DOMAIN (PHOBIUS); TRANSMEMBRANE (PHOBIUS); CYTOPLASMIC_DOMAIN (PHOBIUS); TMhelix (TMHMM)		1.24163	6.10476	2.38239e-06	0.000165123
c159572_g3	dnaj homolog subfamily a member 1	1656	5	1.52319e-13	0.882	4	F:ion binding; F:unfolded protein binding; P:protein folding; F:molecular_function; P:response to stress	-	CYTOPLASMIC_DOMAIN (PHOBIUS); CYTOPLASMIC_DOMAIN (PHOBIUS); TRANSMEMBRANE (PHOBIUS); TRANSMEMBRANE (PHOBIUS); NON_CYTOPLASMIC_DOMAIN (PHOBIUS)		1.25441	5.22948	3.71352e-06	0.000238413
c163605_g3	glucose-regulated protein 94	1414	5	3.94063e-63	0.988	5	P:anatomical structure development; F:ion binding; F:unfolded protein binding; P:protein folding; P:response to stress	-	Coil (COILS); IPR001404 (PFAM); PTHR11528:SF44 (PANTHER); IPR001404 (PANTHER); SSF110942 (SUPERFAMILY)		1.29229	6.0801	2.95378e-06	0.00019756
c144065_g1	growth arrest and dna damage-inducible protein gadd45 gamma	1267	5	6.29305e-48	0.928	3	C:nucleus; P:response to stress; P:cell cycle	-	no IPS match		1.31474	4.25445	0.00146031	0.0287258
c163605_g1	unnamed protein product [Oncorhynchus mykiss]	745	5	5.81668e-90	0.978	4	F:ion binding; F:unfolded protein binding; P:protein folding; P:response to stress	-	Coil (COILS); IPR020575 (PRINTS); IPR001404 (PFAM); PF13589 (PFAM); IPR003594 (G3DSA:3.30.565.GENE3D); PTHR11528:SF44 (PANTHER); IPR001404 (PANTHER); IPR003594 (SUPERFAMILY)		1.31876	5.61574	1.39614e-06	0.000104966
c163605_g2	glucose-regulated protein 94	583	5	1.84484e-71	0.982	5	P:anatomical structure development; F:ion binding; F:unfolded protein binding; P:protein folding; P:response to stress	-	IPR001404 (PFAM); PTHR11528:SF44 (PANTHER); IPR001404 (PANTHER); SSF110942 (SUPERFAMILY)		1.34217	4.24342	1.50358e-06	0.00011196
c152860_g1	eosinophil peroxidase-like	2556	5	0	0.89	2	P:biological_process; F:oxidoreductase activity; F:molecular_function; P:response to stress	EC:1.11.1.7	IPR019791 (PRINTS); IPR019791 (G3DSA:1.10.640.GENE3D); IPR019791 (PFAM); PTHR11475 (PANTHER); IPR029599 (PTHR11475:PANTHER); IPR019791 (PROSITE_PROFILES); IPR010255 (SUPERFAMILY)		1.39204	6.46414	0.000308593	0.00877476
c159572_g2	dnaj homolog subfamily a member 1	1342	5	2.00438e-154	0.964	4	F:ion binding; F:unfolded protein binding; P:protein folding; F:molecular_function; P:response to stress	-	IPR002939 (PFAM); G3DSA:2.60.260.20 (GENE3D); IPR001305 (G3DSA:2.10.230.GENE3D); IPR001305 (PFAM); G3DSA:2.60.260.20 (GENE3D); PTHR24076 (PANTHER); PTHR24076:SF94 (PANTHER); IPR001305 (PROSITE_PROFILES); IPR008971 (SUPERFAMILY); IPR008971 (SUPERFAMILY); IPR001305 (SUPERFAMILY)		1.40951	4.66333	2.75763e-07	2.61255e-05
c142561_g2	growth arrest and dna damage-inducible protein gadd45 gamma-like	1317	5	7.66977e-67	0.96	3	C:nucleus; P:response to stress; P:cell cycle	-	PTHR10411:SF4 (PANTHER); IPR024824 (PANTHER)		1.4102	3.29971	0.000970775	0.0212938
c138056_g1	growth arrest and dna-damage-inducible protein gadd45 beta gi	2310	5	3.82096e-30	0.88	3	C:nucleus; P:response to stress; P:cell cycle	-	TRANSMEMBRANE (PHOBIUS); CYTOPLASMIC_DOMAIN (PHOBIUS); NON_CYTOPLASMIC_DOMAIN (PHOBIUS); TMhelix (TMHMM)		1.47944	4.92174	4.42695e-07	3.90512e-05
c161117_g1	focal adhesion kinase 1-like	1986	5	2.51153e-88	0.976	31	P:cell proliferation; P:embryo development; P:cytoskeleton organization; P:protein complex assembly; P:locomotion; P:catabolic process; P:cell junction organization; P:cellular component assembly; P:anatomical structure development; P:cellular protein modification process; F:ion binding; P:cell adhesion; C:cellular_component; F:molecular_function; P:small molecule metabolic process; C:cell; P:ves…	EC:2.7.10.2	IPR005189 (PFAM); G3DSA:1.20.5.540 (GENE3D); G3DSA:1.20.120.330 (GENE3D); PTHR24418 (PANTHER); PTHR24418:SF78 (PANTHER); IPR005189 (SUPERFAMILY)		1.49368	2.50201	0.000150364	0.00496298
c144346_g1	transcription factor jun-b-like	1948	5	0	0.862	9	F:DNA binding; C:nucleus; P:anatomical structure development; F:nucleic acid binding transcription factor activity; P:cellular nitrogen compound metabolic process; P:biosynthetic process; C:protein complex; P:response to stress; P:growth; C:intracellular	-	Coil (COILS); IPR002112 (PRINTS); IPR004827 (SMART); IPR005643 (PFAM); IPR008917 (G3DSA:1.10.880.GENE3D); IPR004827 (PFAM); G3DSA:1.20.5.170 (GENE3D); PTHR11462 (PANTHER); IPR029822 (PTHR11462:PANTHER); IPR004827 (PROSITE_PATTERNS); IPR004827 (PROSITE_PROFILES); SSF57959 (SUPERFAMILY); IPR008917 (SUPERFAMILY)		1.50248	3.83726	1.54367e-06	0.000114533
c171633_g2	histone gi	228	5	3.46329e-17	1	8	F:DNA binding; C:nucleus; C:chromosome; C:protein complex; P:DNA metabolic process; P:cell cycle; P:reproduction; F:molecular_function; P:response to stress	-	no IPS match		1.52564	-0.0210272	0.000161648	0.00524483
c144932_g1	thrombospondin-1b isoform x1	5315	5	0	0.928	5	C:extracellular space; F:ion binding; P:anatomical structure formation involved in morphogenesis; P:cell adhesion; P:response to stress; F:molecular_function	-	PR01705 (PRINTS); IPR001007 (SMART); IPR000742 (SMART); IPR000884 (SMART); IPR001881 (SMART); IPR001791 (SMART); IPR013320 (G3DSA:2.60.120.GENE3D); G3DSA:2.10.25.10 (GENE3D); G3DSA:2.20.100.10 (GENE3D); IPR001007 (PFAM); IPR003367 (PFAM); IPR000884 (PFAM); G3DSA:2.10.70.10 (GENE3D); IPR008859 (PFAM); IPR001881 (PFAM); G3DSA:2.10.25.10 (GENE3D); IPR028974 (G3DSA:4.10.1080.GENE3D); IPR024731 (PFAM)…		1.60204	4.38291	7.3143e-08	8.25121e-06
c146511_g1	thrombospondin-1b isoform x1	5315	5	0	0.928	5	C:extracellular space; F:ion binding; P:anatomical structure formation involved in morphogenesis; P:cell adhesion; P:response to stress; F:molecular_function	-	PR01705 (PRINTS); IPR001791 (SMART); IPR001007 (SMART); IPR000884 (SMART); IPR000742 (SMART); IPR001881 (SMART); IPR001881 (PFAM); IPR001007 (PFAM); IPR013320 (G3DSA:2.60.120.GENE3D); IPR008859 (PFAM); IPR003367 (PFAM); G3DSA:2.10.25.10 (GENE3D); IPR024731 (PFAM); IPR000884 (PFAM); G3DSA:2.10.70.10 (GENE3D); IPR028974 (G3DSA:4.10.1080.GENE3D); G3DSA:2.10.25.10 (GENE3D); G3DSA:2.20.100.10 (GENE3D)…		1.66117	4.33255	2.91032e-08	3.666e-06
c143857_g1	transcription factor jun-b-like	1947	5	0	0.862	9	F:DNA binding; C:nucleus; P:anatomical structure development; F:nucleic acid binding transcription factor activity; P:cellular nitrogen compound metabolic process; P:biosynthetic process; C:protein complex; P:response to stress; P:growth; C:intracellular	-	Coil (COILS); IPR002112 (PRINTS); IPR004827 (SMART); IPR008917 (G3DSA:1.10.880.GENE3D); IPR004827 (PFAM); G3DSA:1.20.5.170 (GENE3D); IPR005643 (PFAM); IPR029822 (PTHR11462:PANTHER); PTHR11462 (PANTHER); IPR004827 (PROSITE_PATTERNS); IPR004827 (PROSITE_PROFILES); IPR008917 (SUPERFAMILY); SSF57959 (SUPERFAMILY)		1.7884	3.99629	5.4586e-09	8.5e-07
c96902_g1	upf1 partial	358	5	4.41946e-74	0.98	15	F:ATPase activity; P:biological_process; F:ion binding; F:helicase activity; C:chromosome; C:protein complex; P:biosynthetic process; C:nucleolus; C:organelle; P:DNA metabolic process; F:molecular_function; P:response to stress; P:translation; P:small molecule metabolic process; P:nucleocytoplasmic transport; C:nucleus; F:DNA binding; F:RNA binding; C:cytoplasm; P:nucleobase-containing compound c…	-	no IPS match		2.18252	-1.50563	0.000811674	0.0186276
c180564_g1	toll-like receptor 7-like	503	5	3.43354e-94	0.91	6	F:RNA binding; P:signal transduction; F:signal transducer activity; C:cellular_component; P:response to stress; P:immune system process	-	PR01537 (PRINTS); IPR000157 (G3DSA:3.40.50.GENE3D); IPR000157 (PFAM); PTHR24365 (PANTHER); IPR026880 (PTHR24365:PANTHER); SIGNAL_PEPTIDE_C_REGION (PHOBIUS); SIGNAL_PEPTIDE_N_REGION (PHOBIUS); SIGNAL_PEPTIDE_H_REGION (PHOBIUS); SIGNAL_PEPTIDE (PHOBIUS); NON_CYTOPLASMIC_DOMAIN (PHOBIUS); IPR000157 (PROSITE_PROFILES); IPR000157 (SUPERFAMILY); TMhelix (TMHMM)		2.33305	-1.88003	0.00254994	0.043296
c170296_g3	eosinophil peroxidase-like	3496	5	0	0.772	1	P:response to stress	-	no IPS match		2.50356	10.1982	4.74789e-09	7.49304e-07
c160425_g1	eosinophil peroxidase-like	3496	5	0	0.772	1	P:response to stress	-	no IPS match		2.50525	10.2633	5.83054e-09	9.01832e-07
c133536_g1	retinal dehydrogenase 2	2296	5	0	0.982	10	P:small molecule metabolic process; P:embryo development; P:biological_process; F:oxidoreductase activity; P:signal transduction; P:lipid metabolic process; P:anatomical structure development; P:cell differentiation; P:anatomical structure formation involved in morphogenesis; P:neurological system process; P:response to stress; P:growth	EC:1.2.1.0	IPR016163 (G3DSA:3.40.309.GENE3D); IPR015590 (PFAM); IPR016162 (G3DSA:3.40.605.GENE3D); PTHR11699 (PANTHER); PTHR11699:SF102 (PANTHER); IPR029510 (PROSITE_PATTERNS); IPR016160 (PROSITE_PATTERNS); IPR016161 (SUPERFAMILY)		2.56821	3.72388	2.53601e-11	6.63116e-09
c170296_g2	eosinophil peroxidase-like	1643	5	1.02497e-27	0.758	1	P:response to stress	-	TRANSMEMBRANE (PHOBIUS); NON_CYTOPLASMIC_DOMAIN (PHOBIUS); CYTOPLASMIC_DOMAIN (PHOBIUS); TMhelix (TMHMM)		2.58619	5.6956	2.65495e-08	3.36826e-06
c56250_g1	interferon beta-like	928	5	1.08274e-46	0.636	4	P:signal transduction; C:extracellular region; P:response to stress; F:molecular_function	-	no IPS match		2.62183	0.94052	9.34264e-08	1.01255e-05
c6279_g1	toll-like receptor 2	1672	5	3.07931e-88	0.682	2	P:biological_process; P:response to stress; P:immune system process	-	IPR003591 (SMART); G3DSA:3.80.10.10 (GENE3D); IPR001611 (PFAM); PTHR24365 (PANTHER); IPR027185 (PTHR24365:PANTHER); NON_CYTOPLASMIC_DOMAIN (PHOBIUS); SIGNAL_PEPTIDE_N_REGION (PHOBIUS); SIGNAL_PEPTIDE (PHOBIUS); SIGNAL_PEPTIDE_H_REGION (PHOBIUS); SIGNAL_PEPTIDE_C_REGION (PHOBIUS); IPR001611 (PROSITE_PROFILES); IPR001611 (PROSITE_PROFILES); IPR001611 (PROSITE_PROFILES); IPR001611 (PROSITE_PROFILES)…		2.67736	0.0130271	1.0652e-08	1.50684e-06
c134364_g1	interleukin-1 beta	1081	5	4.97266e-153	0.816	11	P:cell division; P:cell proliferation; C:extracellular space; P:signal transduction; P:homeostatic process; C:protein complex; F:molecular_function; P:response to stress; P:immune system process; P:growth; C:plasma membrane	-	IPR003294 (PRINTS); IPR000975 (PRINTS); PR01359 (PRINTS); SM00125 (SMART); G3DSA:2.80.10.50 (GENE3D); IPR000975 (PFAM); IPR003502 (PFAM); IPR003296 (PTHR10078:PANTHER); PTHR10078 (PANTHER); IPR008996 (SUPERFAMILY)		2.76384	1.76213	5.37779e-08	6.35745e-06
c672_g1	toll-like receptor 2	363	5	2.34326e-43	0.746	3	P:signal transduction; P:response to stress; P:immune system process	-	G3DSA:3.80.10.10 (GENE3D); IPR001611 (PFAM); IPR027185 (PTHR24365:PANTHER); PTHR24365 (PANTHER); IPR001611 (PROSITE_PROFILES); IPR001611 (PROSITE_PROFILES); IPR001611 (PROSITE_PROFILES); SSF52058 (SUPERFAMILY)		3.16493	-1.34599	5.2881e-06	0.000320702
c122127_g1	coagulation factor vii-like	883	5	3.13688e-127	0.856	4	P:biological_process; F:ion binding; F:peptidase activity; C:extracellular region; P:response to stress	EC:3.4.21.0	IPR001314 (PRINTS); IPR001254 (SMART); G3DSA:2.40.10.10 (GENE3D); IPR001254 (PFAM); PTHR24265 (PANTHER); PTHR24265:SF34 (PANTHER); IPR018114 (PROSITE_PATTERNS); IPR001254 (PROSITE_PROFILES); IPR009003 (SUPERFAMILY)		3.19677	-0.830375	0.000175376	0.00560243
c3051_g1	toll-like receptor 2- partial	242	5	3.30581e-21	0.746	2	P:biological_process; P:response to stress; P:immune system process	-			3.21897	-2.53228	0.00279503	0.0464168
c171984_g6	coagulation factor vii-like	1922	5	0	0.818	4	P:biological_process; F:ion binding; F:peptidase activity; C:extracellular region; P:response to stress	EC:3.4.21.0	IPR000294 (PRINTS); IPR001314 (PRINTS); IPR000294 (SMART); IPR001254 (SMART); IPR000742 (SMART); IPR012224 (PIRSF); IPR000294 (PFAM); IPR001254 (PFAM); G3DSA:2.10.25.10 (GENE3D); IPR017857 (G3DSA:4.10.740.GENE3D); PF14670 (PFAM); G3DSA:2.40.10.10 (GENE3D); G3DSA:2.40.10.10 (GENE3D); G3DSA:2.10.25.10 (GENE3D); IPR000742 (PFAM); PTHR24265:SF34 (PANTHER); PTHR24265 (PANTHER); IPR018114 (PROSITE_PATT…		3.82185	0.665458	6.239e-06	0.000370059
c134738_g1	radical s-adenosyl methionine domain-containing protein 2-like	951	5	1.3251e-33	0.98	5	C:lipid particle; P:biological_process; C:cytoplasm; C:endoplasmic reticulum; P:response to stress; P:immune system process; F:molecular_function	-	PTHR21339 (PANTHER)		4.00289	4.21436	1.75853e-15	1.07066e-12
c120016_g1	radical s-adenosyl methionine domain-containing protein 2	1823	5	5.50497e-173	0.876	5	C:lipid particle; P:biological_process; C:cytoplasm; F:ion binding; C:endoplasmic reticulum; P:response to stress; P:immune system process; F:molecular_function	-	PF13353 (PFAM); IPR013785 (G3DSA:3.20.20.GENE3D); IPR007197 (PFAM); PTHR21339 (PANTHER); NON_CYTOPLASMIC_DOMAIN (PHOBIUS); SIGNAL_PEPTIDE_H_REGION (PHOBIUS); SIGNAL_PEPTIDE_N_REGION (PHOBIUS); SIGNAL_PEPTIDE (PHOBIUS); SIGNAL_PEPTIDE_C_REGION (PHOBIUS); SignalP-noTM (SIGNALP_EUK); SSF102114 (SUPERFAMILY)		4.17049	8.11771	1.30351e-18	1.44553e-15
c144562_g1	suppressor of cytokine signaling 1	3156	5	4.7635e-96	0.828	5	P:signal transduction; C:cytoplasm; P:cellular protein modification process; P:response to stress; P:immune system process	-	IPR000980 (SMART); IPR001496 (PFAM); IPR000980 (PFAM); IPR000980 (G3DSA:3.30.505.GENE3D); IPR028413 (PANTHER); IPR028411 (PTHR10385:PANTHER); IPR000980 (PROSITE_PROFILES); IPR001496 (PROSITE_PROFILES); SSF158235 (SUPERFAMILY); IPR000980 (SUPERFAMILY)		4.74186	6.71716	8.81757e-25	3.4224e-21
c143194_g1	suppressor of cytokine signaling 1	3156	5	7.13795e-82	0.8	5	P:signal transduction; C:cytoplasm; P:cellular protein modification process; P:response to stress; P:immune system process	-	IPR000980 (SMART); IPR000980 (G3DSA:3.30.505.GENE3D); IPR001496 (PFAM); IPR000980 (PFAM); IPR028413 (PANTHER); IPR028411 (PTHR10385:PANTHER); IPR000980 (PROSITE_PROFILES); IPR001496 (PROSITE_PROFILES); SSF158235 (SUPERFAMILY); IPR000980 (SUPERFAMILY)		4.80741	6.71412	1.86117e-27	1.54109e-23
c138053_g1	alpha-2b adrenergic receptor-like	5297	5	0	0.914	8	P:small molecule metabolic process; P:biological_process; P:signal transduction; P:cellular nitrogen compound metabolic process; P:biosynthetic process; P:circulatory system process; C:cellular_component; F:signal transducer activity; P:response to stress	-	IPR000276 (PRINTS); IPR000276 (PFAM); G3DSA:1.20.1070.10 (GENE3D); PTHR24248 (PANTHER); IPR000207 (PTHR24248:PANTHER); IPR000276 (PROSITE_PATTERNS); TRANSMEMBRANE (PHOBIUS); NON_CYTOPLASMIC_DOMAIN (PHOBIUS); TRANSMEMBRANE (PHOBIUS); TRANSMEMBRANE (PHOBIUS); CYTOPLASMIC_DOMAIN (PHOBIUS); TRANSMEMBRANE (PHOBIUS); CYTOPLASMIC_DOMAIN (PHOBIUS); TRANSMEMBRANE (PHOBIUS); NON_CYTOPLASMIC_DOMAIN (PHOBIUS…		5.07154	-2.43969	0.000109584	0.00384015
28d Multistressor treatment vs. 28d Control Treatment
Seq_Name	Seq_Description	Seq_Length	#Hits	min_eValue	mean Similarity	#GOs	GOs	Enzyme_Codes	InterProScan		logFC	logCPM	PValue	FDR
c120016_g1	radical s-adenosyl methionine domain-containing protein 2	1823	5	5.50497e-173	0.876	5	C:lipid particle; P:biological_process; C:cytoplasm; F:ion binding; C:endoplasmic reticulum; P:response to stress; P:immune system process; F:molecular_function	-	PF13353 (PFAM); IPR013785 (G3DSA:3.20.20.GENE3D); IPR007197 (PFAM); PTHR21339 (PANTHER); NON_CYTOPLASMIC_DOMAIN (PHOBIUS); SIGNAL_PEPTIDE_H_REGION (PHOBIUS); SIGNAL_PEPTIDE_N_REGION (PHOBIUS); SIGNAL_PEPTIDE (PHOBIUS); SIGNAL_PEPTIDE_C_REGION (PHOBIUS); SignalP-noTM (SIGNALP_EUK); SSF102114 (SUPERFAMILY)		1.74372	5.80546	1.56666e-05	0.0133107
c173973_g1	coagulation factor xi-like	249	5	2.59529e-24	0.7	2	P:biological_process; C:extracellular region; P:response to stress	-	IPR000177 (SMART); IPR029469 (PFAM); G3DSA:3.50.4.10 (GENE3D); IPR003609 (PROSITE_PROFILES); SSF57414 (SUPERFAMILY)		4.10553	-0.0410706	4.50623e-06	0.00616828
c173038_g3	tpa: caspase-3 precursor	1873	5	3.43204e-14	0.73	16	P:biological_process; P:signal transduction; P:cell morphogenesis; P:anatomical structure development; P:anatomical structure formation involved in morphogenesis; F:peptidase activity; P:DNA metabolic process; P:immune system process; C:plasma membrane; F:molecular_function; P:response to stress; C:nucleoplasm; P:cell death; P:homeostatic process; P:cell differentiation; P:nucleobase-containing c…	EC:3.4.23.0	no IPS match		9.28946	5.82677	1.93375e-05	0.0155705
56d Multistressor treatment vs. 56d Control Treatment
Seq_Name	Seq_Description	Seq_Length	#Hits	min_eValue	mean Similarity	#GOs	GOs	Enzyme_Codes	InterProScan		logFC	logCPM	PValue	FDR
c173038_g3	tpa: caspase-3 precursor	1873	5	3.43204e-14	0.73	16	P:biological_process; P:signal transduction; P:cell morphogenesis; P:anatomical structure development; P:anatomical structure formation involved in morphogenesis; F:peptidase activity; P:DNA metabolic process; P:immune system process; C:plasma membrane; F:molecular_function; P:response to stress; C:nucleoplasm; P:cell death; P:homeostatic process; P:cell differentiation; P:nucleobase-containing c…	EC:3.4.23.0	no IPS match		-11.7335	6.74067	1.16944e-07	0.000195632
c125275_g1	carbonic anhydrase	509	5	7.14732e-39	0.936	5	P:small molecule metabolic process; P:biological_process; F:lyase activity; F:ion binding; P:transport; P:response to stress	EC:4.2.1.1	IPR001148 (PFAM); IPR001148 (G3DSA:3.10.200.GENE3D); IPR023561 (PANTHER); PTHR18952:SF101 (PANTHER); IPR018338 (PROSITE_PATTERNS); IPR001148 (PROSITE_PROFILES); IPR001148 (SUPERFAMILY)		-1.63571	1.77573	0.000153246	0.0260903
c99956_g1	carbonic anhydrase-like	534	5	7.37759e-80	0.922	5	P:small molecule metabolic process; P:biological_process; F:lyase activity; F:ion binding; P:transport; P:response to stress	EC:4.2.1.1	no IPS match		-1.60338	4.55236	3.6687e-05	0.0103669
c197176_g1	carbonic anhydrase	365	5	4.50204e-61	0.914	5	P:small molecule metabolic process; P:biological_process; F:lyase activity; F:ion binding; P:transport; P:response to stress	EC:4.2.1.1	no IPS match		-1.56684	4.40515	0.000158976	0.0266281
c155041_g1	cryptochrome dash-like	1314	5	0	0.936	3	F:lyase activity; P:DNA metabolic process; P:response to stress	-	no IPS match		-1.25237	1.42241	0.000296165	0.0407645
c145732_g1	cysteine and glycine-rich protein 1	1298	5	8.64763e-105	0.948	6	P:cell motility; P:embryo development; P:signal transduction; F:ion binding; P:anatomical structure development; P:response to stress; C:intracellular	-	IPR001781 (SMART); IPR001781 (PFAM); IPR001781 (G3DSA:2.10.110.GENE3D); IPR001781 (G3DSA:2.10.110.GENE3D); PTHR24215 (PANTHER); IPR001781 (PROSITE_PATTERNS); IPR001781 (PROSITE_PROFILES); IPR001781 (PROSITE_PROFILES); SSF57716 (SUPERFAMILY); SSF57716 (SUPERFAMILY); SSF57716 (SUPERFAMILY); SSF57716 (SUPERFAMILY)		0.771163	5.79255	0.000371463	0.0479723
c117355_g1	methylated-dna--protein-cysteine methyltransferase isoform x1	705	5	1.77632e-118	0.944	3	P:biological_process; F:methyltransferase activity; P:DNA metabolic process; P:response to stress	EC:2.1.1.63	no IPS match		1.02536	1.74092	0.000373452	0.0480097
c153266_g1	kinesin-like protein kif22	1211	5	4.27091e-107	0.8	7	F:DNA binding; P:biological_process; C:cytoskeleton; F:ion binding; C:protein complex; F:cytoskeletal protein binding; P:DNA metabolic process; F:molecular_function; P:response to stress	-	Coil (COILS); PF12836 (PFAM); G3DSA:1.10.150.280 (GENE3D); IPR027640 (PANTHER); IPR026986 (PTHR24115:PANTHER); IPR010994 (SUPERFAMILY)		1.15522	2.15829	7.18948e-05	0.016051
c172695_g1	#NAME?	362	5	1.48506e-20	0.976	3	P:DNA metabolic process; P:response to stress; F:molecular_function	-	IPR003563 (PRINTS); IPR020476 (PRINTS); IPR000086 (PFAM); IPR015797 (G3DSA:3.90.79.GENE3D); PTHR22769 (PANTHER); PTHR22769:SF10 (PANTHER); IPR020084 (PROSITE_PATTERNS); SIGNAL_PEPTIDE (PHOBIUS); SIGNAL_PEPTIDE_H_REGION (PHOBIUS); NON_CYTOPLASMIC_DOMAIN (PHOBIUS); SIGNAL_PEPTIDE_N_REGION (PHOBIUS); SIGNAL_PEPTIDE_C_REGION (PHOBIUS); IPR000086 (PROSITE_PROFILES); SignalP-noTM (SIGNALP_EUK); IPR0157…		1.27504	0.674638	0.000201221	0.0317334
c104265_g1	antimicrobial peptide	343	5	3.00264e-33	0.682	1	P:response to stress	-	IPR012515 (PFAM)		1.95278	6.46557	1.88454e-05	0.00655431
c11882_g1	tryparedoxin peroxidase gi	527	5	2.69749e-94	0.84	2	P:biological_process; F:oxidoreductase activity; P:response to stress	EC:1.11.1.15; EC:1.11.1.7	IPR024706 (PIRSF); IPR019479 (PFAM); IPR012336 (G3DSA:3.40.30.GENE3D); IPR000866 (PFAM); PTHR10681:SF101 (PANTHER); PTHR10681 (PANTHER); IPR012336 (PROSITE_PROFILES); IPR012336 (SUPERFAMILY)		7.53137	-0.894955	1.66701e-05	0.00592219
c309613_g1	molecular chaperone	2201	5	0	0.86	4	F:ion binding; F:unfolded protein binding; P:protein folding; P:response to stress	-			8.60177	0.104165	3.7e-07	0.000436593
