# Supplementary material for: Transcriptome wide analyses reveal a sustained cellular stress response in the gill tissue of Trematomus bernacchii after acclimation to multiple stressors
Source: BMC Genomics. 2016 Feb 20;17:127. doi: 10.1186/s12864-016-2454-3 (PMC4761167; doi:10.1186/s12864-016-2454-3)
Supplement: Additional file 8: Table S8. — Immune system process: This table provides all differentially expressed genes exceeding the confidence threshold (FDR ≤ 0.05) that are associated with the GO Term immune system process (GO:0002376) at 7d, 28d and 56d (n = 4). The table includes the gene sequence name from the reference transcriptome, the BLAST result description, the sequence length, the number of BLAST hits to that gene sequence, the minimum e-value of the BLAST hits, the mean similarity, the # of GO terms associated with that sequence, the list of those GO terms, the Enzyme Codes associated with that sequence, InterproScan results associated with that sequence, the log2 adjusted fold change in expression, the log2 counts per million (CPM) of the reads mapped to that sequence, and the p-value and FDR reflecting the confidence in the displayed differential expression of that gene. (XLSX 23 kb) [file 12864_2016_2454_MOESM8_ESM.xlsx]

## Sheet: Sheet1
7d Multistressor treatment vs. 7d Control Treatment
Seq_Name	Seq_Description	Seq_Length	#Hits	min_eValue	mean Similarity	#GOs	GOs	Enzyme_Codes	InterProScan		logFC	logCPM	PValue	FDR
c164589_g1	ethanolamine-phosphate phospho-lyase-like	1823	5	0	0.95	3	P:embryo development; P:biological_process; F:ion binding; P:immune system process; F:molecular_function	EC:2.6.1.0	IPR005814 (PIRSF); IPR015422 (G3DSA:3.90.1150.GENE3D); IPR015421 (G3DSA:3.40.640.GENE3D); IPR005814 (PFAM); PTHR11986:SF63 (PANTHER); IPR005814 (PANTHER); IPR005814 (PROSITE_PATTERNS); IPR015424 (SUPERFAMILY)		-3.91222	1.36778	8.70697e-14	3.82131e-11
c163692_g1	ethanolamine-phosphate phospho-lyase-like	3366	5	3.68861e-144	0.906	3	P:embryo development; P:biological_process; F:ion binding; P:immune system process; F:molecular_function	EC:2.6.1.0	IPR015422 (G3DSA:3.90.1150.GENE3D); IPR015421 (G3DSA:3.40.640.GENE3D); IPR005814 (PFAM); PTHR11986:SF63 (PANTHER); IPR005814 (PANTHER); IPR015424 (SUPERFAMILY)		-3.63152	4.11136	2.69857e-15	1.53046e-12
c158818_g1	ectonucleotide pyrophosphatase phosphodiesterase family member 2-like	3171	5	0	0.936	4	P:biological_process; P:vesicle-mediated transport; P:signal transduction; F:ion binding; P:immune system process; F:molecular_function	-	no IPS match		-2.08881	0.341093	0.000830206	0.0189583
c169236_g1	perforin-1-like gi	2378	5	0	0.93	3	C:protein complex; P:immune system process; C:plasma membrane	-	IPR001862 (PRINTS); IPR000008 (SMART); IPR020864 (SMART); IPR020864 (PFAM); IPR000008 (G3DSA:2.60.40.GENE3D); IPR000008 (PFAM); PTHR19325:SF315 (PANTHER); PTHR19325 (PANTHER); IPR020863 (PROSITE_PATTERNS); SIGNAL_PEPTIDE_H_REGION (PHOBIUS); SIGNAL_PEPTIDE_N_REGION (PHOBIUS); SIGNAL_PEPTIDE_C_REGION (PHOBIUS); NON_CYTOPLASMIC_DOMAIN (PHOBIUS); SIGNAL_PEPTIDE (PHOBIUS); IPR020864 (PROSITE_PROFILES)…		-1.52369	0.807994	0.00301407	0.0491281
c168683_g2	c-x-c motif chemokine 14	1698	5	1.63391e-44	0.952	5	P:cell motility; P:signal transduction; C:extracellular region; P:immune system process; F:molecular_function	-	no IPS match		-1.50889	6.9294	3.20181e-06	0.000211529
c167002_g3	c-x-c motif chemokine 14-like	1728	5	1.17001e-49	0.954	5	P:cell motility; P:signal transduction; C:extracellular region; P:immune system process; F:molecular_function	-	G3DSA:2.40.50.40 (GENE3D); IPR001811 (PFAM); PTHR15188 (PANTHER); NON_CYTOPLASMIC_DOMAIN (PHOBIUS); SIGNAL_PEPTIDE_H_REGION (PHOBIUS); SIGNAL_PEPTIDE_N_REGION (PHOBIUS); SIGNAL_PEPTIDE_C_REGION (PHOBIUS); SIGNAL_PEPTIDE (PHOBIUS); SignalP-TM (SIGNALP_GRAM_NEGATIVE); SignalP-noTM (SIGNALP_EUK); IPR001811 (SUPERFAMILY); TMhelix (TMHMM)		-1.49189	6.39352	8.51311e-07	6.86594e-05
c169159_g1	perforin-1-like gi	2351	5	0	0.93	3	C:protein complex; P:immune system process; C:plasma membrane	-	IPR001862 (PRINTS); IPR000008 (SMART); IPR020864 (SMART); IPR000008 (PFAM); IPR000008 (G3DSA:2.60.40.GENE3D); IPR020864 (PFAM); PTHR19325 (PANTHER); PTHR19325:SF315 (PANTHER); IPR020863 (PROSITE_PATTERNS); SIGNAL_PEPTIDE_N_REGION (PHOBIUS); NON_CYTOPLASMIC_DOMAIN (PHOBIUS); SIGNAL_PEPTIDE (PHOBIUS); SIGNAL_PEPTIDE_C_REGION (PHOBIUS); SIGNAL_PEPTIDE_H_REGION (PHOBIUS); IPR000008 (PROSITE_PROFILES)…		-1.47319	0.961005	5.38148e-05	0.00218287
c135435_g1	tumor necrosis factor ligand superfamily member 10 isoform x1	1609	5	2.07146e-143	0.872	4	C:extracellular space; P:signal transduction; C:cellular_component; P:immune system process; F:molecular_function	-	IPR006052 (SMART); IPR017355 (PIRSF); IPR008983 (G3DSA:2.60.120.GENE3D); IPR006052 (PFAM); PTHR11471 (PANTHER); PTHR11471:SF27 (PANTHER); IPR021184 (PROSITE_PATTERNS); NON_CYTOPLASMIC_DOMAIN (PHOBIUS); SIGNAL_PEPTIDE (PHOBIUS); SIGNAL_PEPTIDE_N_REGION (PHOBIUS); SIGNAL_PEPTIDE_H_REGION (PHOBIUS); SIGNAL_PEPTIDE_C_REGION (PHOBIUS); IPR006052 (PROSITE_PROFILES); IPR008983 (SUPERFAMILY); TMhelix (TM…		-1.38087	2.47387	3.16454e-05	0.00141332
c167002_g1	c-x-c motif chemokine 14	1470	5	8.14302e-18	0.898	5	P:cell motility; P:signal transduction; C:extracellular region; P:immune system process; F:molecular_function	-	no IPS match		-1.30657	3.8341	5.35656e-05	0.00217556
c162841_g2	myc target protein 1 homolog	1710	5	9.52849e-64	0.908	2	P:embryo development; P:immune system process	-	IPR029180 (PFAM); IPR029180 (PANTHER); TRANSMEMBRANE (PHOBIUS); CYTOPLASMIC_DOMAIN (PHOBIUS); NON_CYTOPLASMIC_DOMAIN (PHOBIUS); TMhelix (TMHMM)		-1.15364	1.94653	0.000605523	0.0149133
c170798_g5	myc target protein 1 homolog	2045	5	6.73935e-63	0.908	2	P:embryo development; P:immune system process	-	NON_CYTOPLASMIC_DOMAIN (PHOBIUS); SIGNAL_PEPTIDE_C_REGION (PHOBIUS); SIGNAL_PEPTIDE_N_REGION (PHOBIUS); SIGNAL_PEPTIDE_H_REGION (PHOBIUS); SIGNAL_PEPTIDE (PHOBIUS)		-1.02824	2.30235	0.00114593	0.024
c155033_g1	gata-binding factor 2-like	7569	5	6.45022e-110	0.854	9	F:DNA binding; C:nucleus; F:ion binding; P:anatomical structure development; F:nucleic acid binding transcription factor activity; P:cellular nitrogen compound metabolic process; P:biosynthetic process; C:protein complex; P:immune system process; C:intracellular	-	PTHR10071 (PANTHER); IPR029522 (PTHR10071:PANTHER)		-0.98185	8.14481	0.000474104	0.0123062
c139047_g1	endothelial transcription factor gata-2	1988	5	1.02848e-18	0.876	10	C:nucleus; F:DNA binding; F:ion binding; P:anatomical structure development; P:cell differentiation; F:nucleic acid binding transcription factor activity; P:cellular nitrogen compound metabolic process; P:biosynthetic process; C:protein complex; P:immune system process; C:intracellular	-	TRANSMEMBRANE (PHOBIUS); NON_CYTOPLASMIC_DOMAIN (PHOBIUS); CYTOPLASMIC_DOMAIN (PHOBIUS)		-0.948079	1.56499	0.00108211	0.0229982
c156355_g1	transcription factor eb isoform x2	3216	5	4.65156e-20	0.94	4	P:cellular nitrogen compound metabolic process; P:biosynthetic process; P:immune system process; F:molecular_function	-	IPR021802 (PFAM); PTHR10014 (PANTHER); IPR024098 (PTHR10014:PANTHER)		-0.786397	4.2641	0.00170995	0.0323217
c354462_g1	a chain discovery of small molecules that bind to k-ras and inhibit sos- mediated activation gi	486	5	1.4584e-23	0.992	27	P:cell proliferation; P:cytoskeleton organization; P:protein complex assembly; P:locomotion; P:cellular component assembly; F:ion binding; P:anatomical structure development; P:cellular protein modification process; C:Golgi apparatus; P:biosynthetic process; C:organelle; C:extracellular region; C:cellular_component; F:molecular_function; P:small molecule metabolic process; P:vesicle-mediated tran…	-			0.801639	3.14342	0.00172643	0.0325433
c140935_g1	protein transport protein sec23b	5115	5	0	0.97	8	P:embryo development; P:vesicle-mediated transport; P:homeostatic process; P:anatomical structure development; F:ion binding; P:cell differentiation; C:cytoplasmic membrane-bounded vesicle; C:protein complex; P:transport; P:immune system process	-	no IPS match		0.852463	6.41326	0.0013465	0.0270832
c169305_g1	coronin-1a-like isoform x2	4296	5	0	0.932	7	P:cell motility; P:vesicle-mediated transport; P:cell morphogenesis; P:cellular component assembly; P:anatomical structure development; P:cell differentiation; F:cytoskeletal protein binding; P:immune system process	-	Coil (COILS); IPR001680 (SMART); IPR015049 (PFAM); IPR001680 (PFAM); IPR015943 (G3DSA:2.130.10.GENE3D); IPR015505 (PANTHER); IPR029508 (PTHR10856:PANTHER); IPR019775 (PROSITE_PATTERNS); IPR019775 (PROSITE_PATTERNS); IPR001680 (PROSITE_PROFILES); IPR017986 (PROSITE_PROFILES); IPR001680 (PROSITE_PROFILES); IPR017986 (SUPERFAMILY)		0.884587	7.41141	0.00117023	0.024391
c169482_g1	coronin-1a-like isoform x2	1083	5	3.06213e-167	0.938	7	P:cell motility; P:vesicle-mediated transport; P:cell morphogenesis; P:cellular component assembly; P:anatomical structure development; P:cell differentiation; F:cytoskeletal protein binding; P:immune system process	-	IPR001680 (SMART); IPR001680 (PFAM); IPR015049 (PFAM); IPR015943 (G3DSA:2.130.10.GENE3D); IPR015505 (PANTHER); IPR019775 (PROSITE_PATTERNS); IPR017986 (PROSITE_PROFILES); IPR001680 (PROSITE_PROFILES); IPR017986 (SUPERFAMILY)		0.907299	7.30257	0.000710193	0.0168396
c119954_g1	h aca ribonucleoprotein complex subunit 1-like	522	5	4.14479e-52	0.97	5	P:anatomical structure development; P:ribosome biogenesis; P:cellular nitrogen compound metabolic process; C:nucleolus; P:immune system process	-	no IPS match		0.910572	3.10594	0.00137826	0.0275743
c158942_g2	h aca ribonucleoprotein complex subunit 4-like	2198	5	0	0.858	6	F:RNA binding; P:anatomical structure development; P:ribosome biogenesis; P:cellular nitrogen compound metabolic process; P:immune system process; F:isomerase activity	EC:5.4.99.12	IPR012960 (PFAM); IPR002478 (PFAM); IPR002501 (PFAM); IPR004802 (TIGRFAM); IPR015947 (G3DSA:2.30.130.GENE3D); IPR004802 (PANTHER); IPR002478 (PROSITE_PROFILES); IPR015947 (SUPERFAMILY); IPR020103 (SUPERFAMILY)		0.96809	4.84736	0.000278722	0.00808646
c131616_g2	h aca ribonucleoprotein complex subunit 3	603	5	9.83173e-31	0.922	6	P:embryo development; F:RNA binding; P:ribosome biogenesis; P:cellular nitrogen compound metabolic process; C:intracellular; P:immune system process	-	TRANSMEMBRANE (PHOBIUS); NON_CYTOPLASMIC_DOMAIN (PHOBIUS); CYTOPLASMIC_DOMAIN (PHOBIUS); TMhelix (TMHMM)		0.971332	4.47037	0.000238396	0.00715034
c94492_g1	interleukin 8 gi	1739	5	1.008e-30	0.764	5	P:cell motility; P:signal transduction; C:extracellular region; P:immune system process; F:molecular_function	-	no IPS match		1.04729	3.90446	0.000657551	0.0158582
c148496_g1	stromal cell-derived factor 1 precursor	2591	5	5.81501e-44	0.942	5	P:cell motility; P:signal transduction; C:extracellular region; P:immune system process; F:molecular_function	-	IPR001811 (SMART); IPR001811 (PFAM); G3DSA:2.40.50.40 (GENE3D); PTHR18837 (PANTHER); NON_CYTOPLASMIC_DOMAIN (PHOBIUS); SIGNAL_PEPTIDE_H_REGION (PHOBIUS); SIGNAL_PEPTIDE_N_REGION (PHOBIUS); SIGNAL_PEPTIDE (PHOBIUS); SIGNAL_PEPTIDE_C_REGION (PHOBIUS); SignalP-TM (SIGNALP_EUK); IPR001811 (SUPERFAMILY); TMhelix (TMHMM)		1.17809	6.28101	0.000874643	0.0197085
c138991_g1	tumor necrosis factor ligand superfamily member 13b	2086	5	5.21336e-130	0.828	4	C:extracellular space; P:signal transduction; C:cellular_component; P:immune system process; F:molecular_function	-	SIGNAL_PEPTIDE_H_REGION (PHOBIUS); SIGNAL_PEPTIDE_C_REGION (PHOBIUS); SIGNAL_PEPTIDE (PHOBIUS); NON_CYTOPLASMIC_DOMAIN (PHOBIUS); SIGNAL_PEPTIDE_N_REGION (PHOBIUS); SignalP-noTM (SIGNALP_EUK)		1.19466	4.33016	2.49532e-05	0.00116717
c140462_g1	tumor necrosis factor ligand superfamily member 13b	2086	5	5.21336e-130	0.828	4	C:extracellular space; P:signal transduction; C:cellular_component; P:immune system process; F:molecular_function	-	SIGNAL_PEPTIDE_H_REGION (PHOBIUS); NON_CYTOPLASMIC_DOMAIN (PHOBIUS); SIGNAL_PEPTIDE_N_REGION (PHOBIUS); SIGNAL_PEPTIDE (PHOBIUS); SIGNAL_PEPTIDE_C_REGION (PHOBIUS); SignalP-noTM (SIGNALP_EUK)		1.23261	3.76475	5.35818e-05	0.00217556
c159885_g1	proteasome subunit beta type-9-like	1590	5	1.92726e-130	0.95	6	C:nucleus; C:cytoplasm; P:catabolic process; C:protein complex; F:peptidase activity; C:intracellular; P:immune system process	EC:3.4.25.0	IPR000243 (PRINTS); IPR001353 (PFAM); IPR029055 (G3DSA:3.60.20.GENE3D); PTHR11599:SF50 (PANTHER); PTHR11599 (PANTHER); IPR016050 (PROSITE_PATTERNS); IPR023333 (PROSITE_PROFILES); IPR029055 (SUPERFAMILY)		1.30512	6.18299	9.97e-07	7.88244e-05
c143581_g1	small inducible cytokine scya101	778	5	2.78726e-29	0.754	5	P:cell motility; C:extracellular space; P:signal transduction; P:immune system process; F:molecular_function	-	no IPS match		1.3617	4.27821	0.00126356	0.0258165
c159456_g1	proteasome subunit beta type-9-like	1590	5	6.63396e-101	0.952	6	C:nucleus; C:cytoplasm; P:catabolic process; C:protein complex; F:peptidase activity; C:intracellular; P:immune system process	EC:3.4.25.0	IPR000243 (PRINTS); IPR001353 (PFAM); IPR029055 (G3DSA:3.60.20.GENE3D); PTHR11599:SF50 (PANTHER); PTHR11599 (PANTHER); IPR016050 (PROSITE_PATTERNS); IPR023333 (PROSITE_PROFILES); IPR029055 (SUPERFAMILY)		1.36464	6.25539	4.70857e-07	4.10976e-05
c170911_g1	tapasin precursor	2278	5	0	0.902	2	C:cellular_component; P:immune system process	-	IPR008056 (PRINTS); IPR003599 (SMART); IPR013783 (G3DSA:2.60.40.GENE3D); IPR013783 (G3DSA:2.60.40.GENE3D); IPR013106 (PFAM); PF13895 (PFAM); PTHR23411 (PANTHER); PTHR23411:SF5 (PANTHER); SIGNAL_PEPTIDE_N_REGION (PHOBIUS); SIGNAL_PEPTIDE (PHOBIUS); SIGNAL_PEPTIDE_C_REGION (PHOBIUS); SIGNAL_PEPTIDE_H_REGION (PHOBIUS); NON_CYTOPLASMIC_DOMAIN (PHOBIUS); IPR007110 (PROSITE_PROFILES); IPR007110 (PROSIT…		1.426	7.5988	1.57e-07	1.6014e-05
c161117_g1	focal adhesion kinase 1-like	1986	5	2.51153e-88	0.976	31	P:cell proliferation; P:embryo development; P:cytoskeleton organization; P:protein complex assembly; P:locomotion; P:catabolic process; P:cell junction organization; P:cellular component assembly; P:anatomical structure development; P:cellular protein modification process; F:ion binding; P:cell adhesion; C:cellular_component; F:molecular_function; P:small molecule metabolic process; C:cell; P:ves…	EC:2.7.10.2	IPR005189 (PFAM); G3DSA:1.20.5.540 (GENE3D); G3DSA:1.20.120.330 (GENE3D); PTHR24418 (PANTHER); PTHR24418:SF78 (PANTHER); IPR005189 (SUPERFAMILY)		1.49368	2.50201	0.000150364	0.00496298
c148323_g1	cxc chemokine	1855	5	1.99543e-25	0.782	6	P:cell motility; P:vesicle-mediated transport; P:signal transduction; C:extracellular region; P:immune system process; F:molecular_function	-	no IPS match		1.8044	6.44	2.67916e-09	4.54e-07
c175273_g1	complement component c6-like isoform x1 gi	4303	5	0	0.87	3	C:protein complex; P:immune system process; C:plasma membrane	-	IPR001862 (PRINTS); IPR020864 (SMART); IPR003884 (SMART); IPR000884 (SMART); IPR002172 (SMART); IPR000436 (SMART); IPR020864 (PFAM); IPR002172 (PFAM); G3DSA:2.20.100.10 (GENE3D); G3DSA:2.20.100.10 (GENE3D); IPR000436 (PFAM); G3DSA:2.10.25.10 (GENE3D); G3DSA:2.10.70.10 (GENE3D); IPR000884 (PFAM); G3DSA:2.10.70.10 (GENE3D); IPR002172 (G3DSA:4.10.400.GENE3D); PTHR19325:SF23 (PANTHER); PTHR19325 (PAN…		1.83008	3.63803	1.61192e-06	0.000119383
c175205_g1	complement component c6-like isoform x1 gi	4313	5	0	0.87	3	C:protein complex; P:immune system process; C:plasma membrane	-	IPR001862 (PRINTS); IPR002172 (SMART); IPR003884 (SMART); IPR000436 (SMART); IPR000884 (SMART); IPR020864 (SMART); IPR000884 (PFAM); IPR000436 (PFAM); G3DSA:2.20.100.10 (GENE3D); IPR002172 (G3DSA:4.10.400.GENE3D); IPR002172 (PFAM); G3DSA:2.10.70.10 (GENE3D); G3DSA:2.10.70.10 (GENE3D); IPR020864 (PFAM); G3DSA:2.20.100.10 (GENE3D); G3DSA:2.10.25.10 (GENE3D); PTHR19325 (PANTHER); PTHR19325:SF23 (PAN…		1.84165	3.24912	5.22254e-07	4.49518e-05
c148435_g1	cxc chemokine	2420	5	1.834e-28	0.824	6	P:cell motility; P:vesicle-mediated transport; P:signal transduction; C:extracellular region; P:immune system process; F:molecular_function	-	no IPS match		1.92162	7.01373	7.22906e-10	1.38775e-07
c237169_g1	tumor necrosis factor alpha	673	5	9.17043e-110	0.896	4	C:extracellular space; P:signal transduction; C:cellular_component; P:immune system process; F:molecular_function	-			2.08472	0.165531	0.000498278	0.0128105
c142768_g1	small inducible cytokine scya101	778	5	2.78726e-29	0.754	5	P:cell motility; C:extracellular space; P:signal transduction; P:immune system process; F:molecular_function	-	no IPS match		2.13385	4.10129	2.08469e-06	0.000147452
c61639_g1	tumor necrosis factor 2	237	2	8.19259e-16	0.755	4	C:extracellular space; P:signal transduction; C:cellular_component; P:immune system process; F:molecular_function	-	TRANSMEMBRANE (PHOBIUS); CYTOPLASMIC_DOMAIN (PHOBIUS); NON_CYTOPLASMIC_DOMAIN (PHOBIUS); TMhelix (TMHMM)		2.31286	-0.533768	6.36342e-06	0.000375823
c180564_g1	toll-like receptor 7-like	503	5	3.43354e-94	0.91	6	F:RNA binding; P:signal transduction; F:signal transducer activity; C:cellular_component; P:response to stress; P:immune system process	-	PR01537 (PRINTS); IPR000157 (G3DSA:3.40.50.GENE3D); IPR000157 (PFAM); PTHR24365 (PANTHER); IPR026880 (PTHR24365:PANTHER); SIGNAL_PEPTIDE_C_REGION (PHOBIUS); SIGNAL_PEPTIDE_N_REGION (PHOBIUS); SIGNAL_PEPTIDE_H_REGION (PHOBIUS); SIGNAL_PEPTIDE (PHOBIUS); NON_CYTOPLASMIC_DOMAIN (PHOBIUS); IPR000157 (PROSITE_PROFILES); IPR000157 (SUPERFAMILY); TMhelix (TMHMM)		2.33305	-1.88003	0.00254994	0.043296
c151377_g1	interleukin- partial	515	5	2.34272e-10	0.918	4	P:signal transduction; C:extracellular region; F:molecular_function; P:immune system process	-	IPR012351 (G3DSA:1.20.1250.GENE3D); NON_CYTOPLASMIC_DOMAIN (PHOBIUS); CYTOPLASMIC_DOMAIN (PHOBIUS); TRANSMEMBRANE (PHOBIUS)		2.46031	-1.12931	0.000172422	0.00553652
c6279_g1	toll-like receptor 2	1672	5	3.07931e-88	0.682	2	P:biological_process; P:response to stress; P:immune system process	-	IPR003591 (SMART); G3DSA:3.80.10.10 (GENE3D); IPR001611 (PFAM); PTHR24365 (PANTHER); IPR027185 (PTHR24365:PANTHER); NON_CYTOPLASMIC_DOMAIN (PHOBIUS); SIGNAL_PEPTIDE_N_REGION (PHOBIUS); SIGNAL_PEPTIDE (PHOBIUS); SIGNAL_PEPTIDE_H_REGION (PHOBIUS); SIGNAL_PEPTIDE_C_REGION (PHOBIUS); IPR001611 (PROSITE_PROFILES); IPR001611 (PROSITE_PROFILES); IPR001611 (PROSITE_PROFILES); IPR001611 (PROSITE_PROFILES)…		2.67736	0.0130271	1.0652e-08	1.50684e-06
c134364_g1	interleukin-1 beta	1081	5	4.97266e-153	0.816	11	P:cell division; P:cell proliferation; C:extracellular space; P:signal transduction; P:homeostatic process; C:protein complex; F:molecular_function; P:response to stress; P:immune system process; P:growth; C:plasma membrane	-	IPR003294 (PRINTS); IPR000975 (PRINTS); PR01359 (PRINTS); SM00125 (SMART); G3DSA:2.80.10.50 (GENE3D); IPR000975 (PFAM); IPR003502 (PFAM); IPR003296 (PTHR10078:PANTHER); PTHR10078 (PANTHER); IPR008996 (SUPERFAMILY)		2.76384	1.76213	5.37779e-08	6.35745e-06
c119066_g1	granulocyte colony-stimulating factor-like	1499	5	2.46933e-96	0.786	4	P:signal transduction; C:extracellular region; F:molecular_function; P:immune system process	-	IPR003573 (PFAM); IPR012351 (G3DSA:1.20.1250.GENE3D); PTHR10511 (PANTHER); IPR009079 (SUPERFAMILY)		2.82049	2.23015	1.82938e-12	5.99512e-10
c176283_g1	complement c2-like	734	5	2.91474e-14	0.878	3	P:biological_process; F:peptidase activity; C:extracellular region; P:immune system process	EC:3.4.21.0	no IPS match		3.00968	-2.22877	0.000954858	0.0210165
c672_g1	toll-like receptor 2	363	5	2.34326e-43	0.746	3	P:signal transduction; P:response to stress; P:immune system process	-	G3DSA:3.80.10.10 (GENE3D); IPR001611 (PFAM); IPR027185 (PTHR24365:PANTHER); PTHR24365 (PANTHER); IPR001611 (PROSITE_PROFILES); IPR001611 (PROSITE_PROFILES); IPR001611 (PROSITE_PROFILES); SSF52058 (SUPERFAMILY)		3.16493	-1.34599	5.2881e-06	0.000320702
c3051_g1	toll-like receptor 2- partial	242	5	3.30581e-21	0.746	2	P:biological_process; P:response to stress; P:immune system process	-			3.21897	-2.53228	0.00279503	0.0464168
c147704_g1	c-x-c motif chemokine 6-like	697	5	5.12878e-40	0.772	5	P:cell motility; P:signal transduction; C:extracellular region; P:immune system process; F:molecular_function	-	PR00436 (PRINTS); IPR001811 (SMART); G3DSA:2.40.50.40 (GENE3D); IPR001811 (PFAM); SIGNAL_PEPTIDE_C_REGION (PHOBIUS); SIGNAL_PEPTIDE (PHOBIUS); SIGNAL_PEPTIDE_N_REGION (PHOBIUS); NON_CYTOPLASMIC_DOMAIN (PHOBIUS); SIGNAL_PEPTIDE_H_REGION (PHOBIUS); SignalP-noTM (SIGNALP_EUK); IPR001811 (SUPERFAMILY)		3.30989	4.809	2e-09	3.42395e-07
c146494_g1	c-x-c motif chemokine 6-like	697	5	1.63216e-39	0.772	5	P:cell motility; P:signal transduction; C:extracellular region; P:immune system process; F:molecular_function	-	PR00436 (PRINTS); IPR001811 (SMART); IPR001811 (PFAM); G3DSA:2.40.50.40 (GENE3D); SIGNAL_PEPTIDE_N_REGION (PHOBIUS); SIGNAL_PEPTIDE (PHOBIUS); NON_CYTOPLASMIC_DOMAIN (PHOBIUS); SIGNAL_PEPTIDE_H_REGION (PHOBIUS); SIGNAL_PEPTIDE_C_REGION (PHOBIUS); SignalP-noTM (SIGNALP_EUK); IPR001811 (SUPERFAMILY)		3.51965	5.73125	2.52884e-10	5.31454e-08
c110880_g1	c-x-c motif chemokine 11-like	424	5	2.60187e-32	0.676	1	P:biological_process; P:immune system process	-	G3DSA:2.40.50.40 (GENE3D); SIGNAL_PEPTIDE_N_REGION (PHOBIUS); SIGNAL_PEPTIDE_H_REGION (PHOBIUS); SIGNAL_PEPTIDE_C_REGION (PHOBIUS); NON_CYTOPLASMIC_DOMAIN (PHOBIUS); SIGNAL_PEPTIDE (PHOBIUS); IPR001811 (SUPERFAMILY)		3.85297	4.01606	5.55436e-19	6.38766e-16
c134738_g1	radical s-adenosyl methionine domain-containing protein 2-like	951	5	1.3251e-33	0.98	5	C:lipid particle; P:biological_process; C:cytoplasm; C:endoplasmic reticulum; P:response to stress; P:immune system process; F:molecular_function	-	PTHR21339 (PANTHER)		4.00289	4.21436	1.75853e-15	1.07066e-12
c120016_g1	radical s-adenosyl methionine domain-containing protein 2	1823	5	5.50497e-173	0.876	5	C:lipid particle; P:biological_process; C:cytoplasm; F:ion binding; C:endoplasmic reticulum; P:response to stress; P:immune system process; F:molecular_function	-	PF13353 (PFAM); IPR013785 (G3DSA:3.20.20.GENE3D); IPR007197 (PFAM); PTHR21339 (PANTHER); NON_CYTOPLASMIC_DOMAIN (PHOBIUS); SIGNAL_PEPTIDE_H_REGION (PHOBIUS); SIGNAL_PEPTIDE_N_REGION (PHOBIUS); SIGNAL_PEPTIDE (PHOBIUS); SIGNAL_PEPTIDE_C_REGION (PHOBIUS); SignalP-noTM (SIGNALP_EUK); SSF102114 (SUPERFAMILY)		4.17049	8.11771	1.30351e-18	1.44553e-15
c144562_g1	suppressor of cytokine signaling 1	3156	5	4.7635e-96	0.828	5	P:signal transduction; C:cytoplasm; P:cellular protein modification process; P:response to stress; P:immune system process	-	IPR000980 (SMART); IPR001496 (PFAM); IPR000980 (PFAM); IPR000980 (G3DSA:3.30.505.GENE3D); IPR028413 (PANTHER); IPR028411 (PTHR10385:PANTHER); IPR000980 (PROSITE_PROFILES); IPR001496 (PROSITE_PROFILES); SSF158235 (SUPERFAMILY); IPR000980 (SUPERFAMILY)		4.74186	6.71716	8.81757e-25	3.4224e-21
c143194_g1	suppressor of cytokine signaling 1	3156	5	7.13795e-82	0.8	5	P:signal transduction; C:cytoplasm; P:cellular protein modification process; P:response to stress; P:immune system process	-	IPR000980 (SMART); IPR000980 (G3DSA:3.30.505.GENE3D); IPR001496 (PFAM); IPR000980 (PFAM); IPR028413 (PANTHER); IPR028411 (PTHR10385:PANTHER); IPR000980 (PROSITE_PROFILES); IPR001496 (PROSITE_PROFILES); SSF158235 (SUPERFAMILY); IPR000980 (SUPERFAMILY)		4.80741	6.71412	1.86117e-27	1.54109e-23
c123090_g1	leukemia inhibitory factor	1512	5	1.64898e-57	0.776	4	P:signal transduction; C:extracellular region; F:molecular_function; P:immune system process	-	Coil (COILS); IPR012351 (G3DSA:1.20.1250.GENE3D); IPR001581 (PFAM); PTHR15196 (PANTHER); PTHR15196:SF0 (PANTHER); SignalP-noTM (SIGNALP_EUK); IPR009079 (SUPERFAMILY)		5.1567	4.58632	4.0941e-19	5.03465e-16
28d Multistressor treatment vs. 28d Control Treatment
Seq_Name	Seq_Description	Seq_Length	#Hits	min_eValue	mean Similarity	#GOs	GOs	Enzyme_Codes	InterProScan		logFC	logCPM	PValue	FDR
c159885_g1	proteasome subunit beta type-9-like	1590	5	1.92726e-130	0.95	6	C:nucleus; C:cytoplasm; P:catabolic process; C:protein complex; F:peptidase activity; C:intracellular; P:immune system process	EC:3.4.25.0	IPR000243 (PRINTS); IPR001353 (PFAM); IPR029055 (G3DSA:3.60.20.GENE3D); PTHR11599:SF50 (PANTHER); PTHR11599 (PANTHER); IPR016050 (PROSITE_PATTERNS); IPR023333 (PROSITE_PROFILES); IPR029055 (SUPERFAMILY)		1.13015	5.76894	0.000102404	0.0388174
c159456_g1	proteasome subunit beta type-9-like	1590	5	6.63396e-101	0.952	6	C:nucleus; C:cytoplasm; P:catabolic process; C:protein complex; F:peptidase activity; C:intracellular; P:immune system process	EC:3.4.25.0	IPR000243 (PRINTS); IPR001353 (PFAM); IPR029055 (G3DSA:3.60.20.GENE3D); PTHR11599:SF50 (PANTHER); PTHR11599 (PANTHER); IPR016050 (PROSITE_PATTERNS); IPR023333 (PROSITE_PROFILES); IPR029055 (SUPERFAMILY)		1.19591	5.8152	1.67365e-05	0.0140262
c157951_g1	complement component c7-like	2853	5	0	0.818	3	C:protein complex; P:immune system process; C:plasma membrane	-	IPR001862 (PRINTS); IPR002172 (SMART); IPR000884 (SMART); IPR000436 (SMART); IPR020864 (SMART); IPR003884 (SMART); IPR000884 (PFAM); G3DSA:2.10.70.10 (GENE3D); IPR000436 (PFAM); G3DSA:2.20.100.10 (GENE3D); IPR020864 (PFAM); IPR002172 (G3DSA:4.10.400.GENE3D); IPR002172 (PFAM); PTHR19325 (PANTHER); PTHR19325:SF312 (PANTHER); IPR020863 (PROSITE_PATTERNS); IPR023415 (PROSITE_PATTERNS); SIGNAL_PEPTIDE…		1.1965	4.25108	0.000155306	0.0493399
c165337_g1	interleukin-8-like isoform x2 gi	368	5	1.45862e-32	0.952	5	P:cell motility; P:signal transduction; C:extracellular region; P:immune system process; F:molecular_function	-	no IPS match		1.46978	5.04342	3.51719e-06	0.00530069
c120016_g1	radical s-adenosyl methionine domain-containing protein 2	1823	5	5.50497e-173	0.876	5	C:lipid particle; P:biological_process; C:cytoplasm; F:ion binding; C:endoplasmic reticulum; P:response to stress; P:immune system process; F:molecular_function	-	PF13353 (PFAM); IPR013785 (G3DSA:3.20.20.GENE3D); IPR007197 (PFAM); PTHR21339 (PANTHER); NON_CYTOPLASMIC_DOMAIN (PHOBIUS); SIGNAL_PEPTIDE_H_REGION (PHOBIUS); SIGNAL_PEPTIDE_N_REGION (PHOBIUS); SIGNAL_PEPTIDE (PHOBIUS); SIGNAL_PEPTIDE_C_REGION (PHOBIUS); SignalP-noTM (SIGNALP_EUK); SSF102114 (SUPERFAMILY)		1.74372	5.80546	1.56666e-05	0.0133107
c158870_g1	maternal embryonic leucine zipper kinase	2836	5	0	0.9	9	P:homeostatic process; P:cellular protein modification process; P:anatomical structure development; P:cell differentiation; F:ion binding; P:cellular amino acid metabolic process; P:circulatory system process; F:kinase activity; P:immune system process	EC:2.7.11.0	TRANSMEMBRANE (PHOBIUS); CYTOPLASMIC_DOMAIN (PHOBIUS); NON_CYTOPLASMIC_DOMAIN (PHOBIUS); NON_CYTOPLASMIC_DOMAIN (PHOBIUS); CYTOPLASMIC_DOMAIN (PHOBIUS); TRANSMEMBRANE (PHOBIUS); TRANSMEMBRANE (PHOBIUS); TMhelix (TMHMM); TMhelix (TMHMM)		2.10372	2.50442	4.40368e-06	0.00616828
c173038_g3	tpa: caspase-3 precursor	1873	5	3.43204e-14	0.73	16	P:biological_process; P:signal transduction; P:cell morphogenesis; P:anatomical structure development; P:anatomical structure formation involved in morphogenesis; F:peptidase activity; P:DNA metabolic process; P:immune system process; C:plasma membrane; F:molecular_function; P:response to stress; C:nucleoplasm; P:cell death; P:homeostatic process; P:cell differentiation; P:nucleobase-containing c…	EC:3.4.23.0	no IPS match		9.28946	5.82677	1.93375e-05	0.0155705
56d Multistressor treatment vs. 56d Control Treatment
Seq_Name	Seq_Description	Seq_Length	#Hits	min_eValue	mean Similarity	#GOs	GOs	Enzyme_Codes	InterProScan		logFC	logCPM	PValue	FDR
c173038_g3	tpa: caspase-3 precursor	1873	5	3.43204e-14	0.73	16	P:biological_process; P:signal transduction; P:cell morphogenesis; P:anatomical structure development; P:anatomical structure formation involved in morphogenesis; F:peptidase activity; P:DNA metabolic process; P:immune system process; C:plasma membrane; F:molecular_function; P:response to stress; C:nucleoplasm; P:cell death; P:homeostatic process; P:cell differentiation; P:nucleobase-containing c…	EC:3.4.23.0	no IPS match		-11.7335	6.74067	1.16944e-07	0.000195632
c156482_g1	band 3 anion exchange	2957	5	0	0.898	7	P:embryo development; F:transmembrane transporter activity; P:homeostatic process; P:anatomical structure development; P:cell differentiation; C:cellular_component; P:transport; P:immune system process	-	IPR001717 (PRINTS); IPR003020 (PRINTS); IPR011531 (PFAM); IPR013769 (G3DSA:3.40.1100.GENE3D); IPR013769 (PFAM); IPR003020 (TIGRFAM); G3DSA:1.10.287.570 (GENE3D); IPR003020 (PANTHER); PTHR11453:SF12 (PANTHER); IPR018241 (PROSITE_PATTERNS); CYTOPLASMIC_DOMAIN (PHOBIUS); TRANSMEMBRANE (PHOBIUS); TRANSMEMBRANE (PHOBIUS); NON_CYTOPLASMIC_DOMAIN (PHOBIUS); TRANSMEMBRANE (PHOBIUS); TRANSMEMBRANE (PHOBIU…		-1.52338	7.14203	0.000209609	0.0328602
c117756_g1	t-cell acute lymphocytic leukemia protein 1-like	2728	5	0	0.906	6	P:embryo development; F:DNA binding; P:homeostatic process; P:anatomical structure development; P:cell differentiation; P:anatomical structure formation involved in morphogenesis; P:immune system process; F:molecular_function	-	no IPS match		-1.45534	2.84434	0.000228403	0.0347752
c171377_g2	c-c motif chemokine 20-like	1153	5	2.15009e-41	0.784	5	P:cell motility; P:signal transduction; C:extracellular region; P:immune system process; F:molecular_function	-	IPR001811 (SMART); G3DSA:2.40.50.40 (GENE3D); IPR001811 (PFAM); PTHR12015 (PANTHER); IPR000827 (PROSITE_PATTERNS); SIGNAL_PEPTIDE (PHOBIUS); SIGNAL_PEPTIDE_C_REGION (PHOBIUS); SIGNAL_PEPTIDE_H_REGION (PHOBIUS); SIGNAL_PEPTIDE_N_REGION (PHOBIUS); NON_CYTOPLASMIC_DOMAIN (PHOBIUS); SignalP-TM (SIGNALP_GRAM_POSITIVE); SignalP-noTM (SIGNALP_GRAM_NEGATIVE); SignalP-noTM (SIGNALP_EUK); IPR001811 (SUPERF…		-1.07173	3.26096	0.000127304	0.0232696
c169482_g1	coronin-1a-like isoform x2	1083	5	3.06213e-167	0.938	7	P:cell motility; P:vesicle-mediated transport; P:cell morphogenesis; P:cellular component assembly; P:anatomical structure development; P:cell differentiation; F:cytoskeletal protein binding; P:immune system process	-	IPR001680 (SMART); IPR001680 (PFAM); IPR015049 (PFAM); IPR015943 (G3DSA:2.130.10.GENE3D); IPR015505 (PANTHER); IPR019775 (PROSITE_PATTERNS); IPR017986 (PROSITE_PROFILES); IPR001680 (PROSITE_PROFILES); IPR017986 (SUPERFAMILY)		0.978424	7.75017	3.58363e-06	0.00209557
c161531_g2	atpase mitochondrial precursor	709	5	1.7256e-24	0.936	10	P:small molecule metabolic process; P:biological_process; P:homeostatic process; P:cofactor metabolic process; C:mitochondrion; P:anatomical structure development; P:cell differentiation; P:cellular nitrogen compound metabolic process; P:biosynthetic process; F:enzyme regulator activity; P:immune system process	-	SIGNAL_PEPTIDE_N_REGION (PHOBIUS); SIGNAL_PEPTIDE_C_REGION (PHOBIUS); SIGNAL_PEPTIDE_H_REGION (PHOBIUS); SIGNAL_PEPTIDE (PHOBIUS); NON_CYTOPLASMIC_DOMAIN (PHOBIUS); SignalP-noTM (SIGNALP_EUK)		0.979871	2.63415	9.69823e-05	0.019779
c169305_g1	coronin-1a-like isoform x2	4296	5	0	0.932	7	P:cell motility; P:vesicle-mediated transport; P:cell morphogenesis; P:cellular component assembly; P:anatomical structure development; P:cell differentiation; F:cytoskeletal protein binding; P:immune system process	-	Coil (COILS); IPR001680 (SMART); IPR015049 (PFAM); IPR001680 (PFAM); IPR015943 (G3DSA:2.130.10.GENE3D); IPR015505 (PANTHER); IPR029508 (PTHR10856:PANTHER); IPR019775 (PROSITE_PATTERNS); IPR019775 (PROSITE_PATTERNS); IPR001680 (PROSITE_PROFILES); IPR017986 (PROSITE_PROFILES); IPR001680 (PROSITE_PROFILES); IPR017986 (SUPERFAMILY)		1.00697	7.84862	2.86668e-06	0.00183895
c159176_g1	maternal embryonic leucine zipper kinase	2836	5	0	0.9	9	P:homeostatic process; P:cellular protein modification process; P:anatomical structure development; P:cell differentiation; F:ion binding; P:cellular amino acid metabolic process; P:circulatory system process; F:kinase activity; P:immune system process	EC:2.7.11.0	TRANSMEMBRANE (PHOBIUS); CYTOPLASMIC_DOMAIN (PHOBIUS); NON_CYTOPLASMIC_DOMAIN (PHOBIUS); CYTOPLASMIC_DOMAIN (PHOBIUS); NON_CYTOPLASMIC_DOMAIN (PHOBIUS); TRANSMEMBRANE (PHOBIUS); TRANSMEMBRANE (PHOBIUS); TMhelix (TMHMM); TMhelix (TMHMM)		1.31324	2.36526	8.54165e-05	0.0179719
c158870_g1	maternal embryonic leucine zipper kinase	2836	5	0	0.9	9	P:homeostatic process; P:cellular protein modification process; P:anatomical structure development; P:cell differentiation; F:ion binding; P:cellular amino acid metabolic process; P:circulatory system process; F:kinase activity; P:immune system process	EC:2.7.11.0	TRANSMEMBRANE (PHOBIUS); CYTOPLASMIC_DOMAIN (PHOBIUS); NON_CYTOPLASMIC_DOMAIN (PHOBIUS); NON_CYTOPLASMIC_DOMAIN (PHOBIUS); CYTOPLASMIC_DOMAIN (PHOBIUS); TRANSMEMBRANE (PHOBIUS); TRANSMEMBRANE (PHOBIUS); TMhelix (TMHMM); TMhelix (TMHMM)		1.57089	2.24061	2.19959e-05	0.00735921
