# Supplementary material for: Transcriptome wide analyses reveal a sustained cellular stress response in the gill tissue of Trematomus bernacchii after acclimation to multiple stressors
Source: BMC Genomics. 2016 Feb 20;17:127. doi: 10.1186/s12864-016-2454-3 (PMC4761167; doi:10.1186/s12864-016-2454-3)
Supplement: Additional file 9: Table S9. — Homeostatic process: This table provides all differentially expressed genes exceeding the confidence threshold (FDR ≤ 0.05) that are associated with the GO Term homeostatic process (GO:0042592) at 7d, 28d and 56d (n = 4). The table includes the gene sequence name from the reference transcriptome, the BLAST result description, the sequence length, the number of BLAST hits to that gene sequence, the minimum e-value of the BLAST hits, the mean similarity, the # of GO terms associated with that sequence, the list of those GO terms, the Enzyme Codes associated with that sequence, InterproScan results associated with that sequence, the log2 adjusted fold change in expression, the log2 counts per million (CPM) of the reads mapped to that sequence, and the p-value and FDR reflecting the confidence in the displayed differential expression of that gene. (XLSX 15 kb) [file 12864_2016_2454_MOESM9_ESM.xlsx]

## Sheet: Sheet1
7d Multistressor treatment vs. 7d Control Treatment
Seq_Name	Seq_Description	Seq_Length	#Hits	min_eValue	mean Similarity	#GOs	GOs	Enzyme_Codes	InterProScan		logFC	logCPM	PValue	FDR
c155905_g2	sonic hedgehog protein a	2527	5	0	0.932	16	P:embryo development; P:cell proliferation; P:biological_process; P:locomotion; P:signal transduction; P:cell morphogenesis; P:anatomical structure development; P:cell-cell signaling; P:anatomical structure formation involved in morphogenesis; F:peptidase activity; P:biosynthetic process; C:extracellular region; P:circulatory system process; C:plasma membrane; P:homeostatic process; P:cell differ…	-	no IPS match		-2.30088	1.45478	3.44548e-06	0.000224169
c171392_g1	sodium hydrogen exchanger 6-like	214	5	1.5682e-14	0.98	4	P:transmembrane transport; F:transmembrane transporter activity; P:homeostatic process; C:cellular_component	-	no IPS match		-0.854782	3.69484	0.000645526	0.0156594
c165747_g1	protein disulfide-isomerase-like	5514	5	6.16112e-89	0.898	4	P:homeostatic process; C:endoplasmic reticulum; P:protein folding; F:isomerase activity	EC:5.3.4.1	no IPS match		0.737817	7.91505	0.00305318	0.0495704
c140935_g1	protein transport protein sec23b	5115	5	0	0.97	8	P:embryo development; P:vesicle-mediated transport; P:homeostatic process; P:anatomical structure development; F:ion binding; P:cell differentiation; C:cytoplasmic membrane-bounded vesicle; C:protein complex; P:transport; P:immune system process	-	no IPS match		0.852463	6.41326	0.0013465	0.0270832
c163033_g2	endoplasmic reticulum resident protein 44-like	3281	5	0	0.948	1	P:homeostatic process	-	IPR012336 (G3DSA:3.40.30.GENE3D); IPR013766 (PFAM); PF13848 (PFAM); IPR012336 (G3DSA:3.40.30.GENE3D); PTHR18929 (PANTHER); PTHR18929:SF49 (PANTHER); SIGNAL_PEPTIDE_N_REGION (PHOBIUS); NON_CYTOPLASMIC_DOMAIN (PHOBIUS); SIGNAL_PEPTIDE (PHOBIUS); SIGNAL_PEPTIDE_H_REGION (PHOBIUS); SIGNAL_PEPTIDE_C_REGION (PHOBIUS); IPR012336 (PROSITE_PROFILES); SignalP-noTM (SIGNALP_EUK); SignalP-TM (SIGNALP_GRAM_PO…		0.854754	7.00119	0.000248075	0.0073765
c166867_g2	sh3 domain-binding glutamic acid-rich-like protein 3 gi	2522	5	7.53952e-39	0.962	2	P:biological_process; F:oxidoreductase activity; P:homeostatic process; F:molecular_function	-	CYTOPLASMIC_DOMAIN (PHOBIUS); NON_CYTOPLASMIC_DOMAIN (PHOBIUS); TRANSMEMBRANE (PHOBIUS); TMhelix (TMHMM)		0.858647	6.36882	0.00250378	0.0427225
c167311_g1	sh3 domain-binding glutamic acid-rich-like protein 3 gi	2522	5	2.1046e-48	0.958	2	P:biological_process; F:oxidoreductase activity; P:homeostatic process; F:molecular_function	-	NON_CYTOPLASMIC_DOMAIN (PHOBIUS); CYTOPLASMIC_DOMAIN (PHOBIUS); TRANSMEMBRANE (PHOBIUS); TMhelix (TMHMM)		0.916307	6.37998	0.00110584	0.0233865
c159309_g2	protein disulfide-isomerase a3-like	254	5	1.48179e-28	0.942	4	P:homeostatic process; C:endoplasmic reticulum; P:protein folding; F:isomerase activity	EC:5.3.4.1	TRANSMEMBRANE (PHOBIUS); CYTOPLASMIC_DOMAIN (PHOBIUS); NON_CYTOPLASMIC_DOMAIN (PHOBIUS); TMhelix (TMHMM)		0.952114	3.15372	0.000256791	0.00757223
c140683_g1	protein disulfide-isomerase a4	1625	5	0	0.934	4	C:cytoplasm; P:homeostatic process; C:endoplasmic reticulum; P:protein folding; F:isomerase activity	EC:5.3.4.1	PR00421 (PRINTS); IPR005788 (TIGRFAM); PF13848 (PFAM); IPR012336 (G3DSA:3.40.30.GENE3D); IPR012336 (G3DSA:3.40.30.GENE3D); IPR013766 (PFAM); IPR012336 (G3DSA:3.40.30.GENE3D); IPR005792 (TIGRFAM); PTHR18929 (PANTHER); PTHR18929:SF56 (PANTHER); IPR017937 (PROSITE_PATTERNS); IPR017937 (PROSITE_PATTERNS); IPR017937 (PROSITE_PATTERNS); IPR012336 (PROSITE_PROFILES); IPR012336 (PROSITE_PROFILES); IPR012…		0.968878	4.41835	0.000226559	0.00685991
c157706_g2	protein disulfide-isomerase a4	1936	5	0	0.932	4	C:cytoplasm; P:homeostatic process; C:endoplasmic reticulum; P:protein folding; F:isomerase activity	EC:5.3.4.1	Coil (COILS); PR00421 (PRINTS); IPR012336 (G3DSA:3.40.30.GENE3D); PF13848 (PFAM); IPR005788 (TIGRFAM); IPR012336 (G3DSA:3.40.30.GENE3D); IPR012336 (G3DSA:3.40.30.GENE3D); IPR013766 (PFAM); IPR005792 (TIGRFAM); PTHR18929:SF56 (PANTHER); PTHR18929 (PANTHER); IPR017937 (PROSITE_PATTERNS); IPR017937 (PROSITE_PATTERNS); IPR017937 (PROSITE_PATTERNS); NON_CYTOPLASMIC_DOMAIN (PHOBIUS); SIGNAL_PEPTIDE_N_R…		1.03383	4.81738	0.000157831	0.00514652
c150818_g1	dnaj homolog subfamily c member 16-like	3029	5	0	0.912	1	P:homeostatic process	-	IPR001623 (PRINTS); IPR001623 (SMART); IPR013766 (PFAM); IPR001623 (G3DSA:1.10.287.GENE3D); IPR012336 (G3DSA:3.40.30.GENE3D); IPR001623 (PFAM); IPR012336 (G3DSA:3.40.30.GENE3D); PTHR24078 (PANTHER); PTHR24078:SF143 (PANTHER); IPR018253 (PROSITE_PATTERNS); CYTOPLASMIC_DOMAIN (PHOBIUS); SIGNAL_PEPTIDE_N_REGION (PHOBIUS); SIGNAL_PEPTIDE (PHOBIUS); NON_CYTOPLASMIC_DOMAIN (PHOBIUS); SIGNAL_PEPTIDE_H_R…		1.09483	4.48096	2.9566e-05	0.00133982
c156489_g1	protein disulfide-isomerase a3	1796	5	1.13091e-83	0.892	4	P:homeostatic process; C:endoplasmic reticulum; P:protein folding; F:isomerase activity	EC:5.3.4.1	TRANSMEMBRANE (PHOBIUS); NON_CYTOPLASMIC_DOMAIN (PHOBIUS); CYTOPLASMIC_DOMAIN (PHOBIUS); TMhelix (TMHMM)		1.12258	8.09357	7.66695e-06	0.000438179
c156056_g1	protein disulfide-isomerase a3	2257	5	0	0.916	4	P:homeostatic process; C:endoplasmic reticulum; P:protein folding; F:isomerase activity	EC:5.3.4.1	IPR013766 (PFAM); IPR012336 (G3DSA:3.40.30.GENE3D); PF13848 (PFAM); PTHR18929:SF60 (PANTHER); PTHR18929 (PANTHER); IPR017937 (PROSITE_PATTERNS); IPR012336 (PROSITE_PROFILES); IPR012336 (SUPERFAMILY); IPR012336 (SUPERFAMILY)		1.12705	8.14698	7.417e-06	0.00042629
c152341_g1	copper homeostasis protein cutc homolog	1386	5	1.0284e-115	0.93	2	P:homeostatic process; F:ion binding	-	IPR023648 (G3DSA:3.20.20.GENE3D); IPR005627 (PFAM); IPR005627 (PANTHER); IPR005627 (HAMAP); IPR023648 (SUPERFAMILY)		1.32157	2.83609	1.08241e-05	0.000587324
c141770_g1	protein disulfide-isomerase a6 isoform x2	1672	5	4.50352e-28	0.954	2	P:biological_process; P:homeostatic process; F:isomerase activity	-	CYTOPLASMIC_DOMAIN (PHOBIUS); SIGNAL_PEPTIDE_C_REGION (PHOBIUS); TRANSMEMBRANE (PHOBIUS); SIGNAL_PEPTIDE_N_REGION (PHOBIUS); SIGNAL_PEPTIDE (PHOBIUS); SIGNAL_PEPTIDE_H_REGION (PHOBIUS); NON_CYTOPLASMIC_DOMAIN (PHOBIUS); TMhelix (TMHMM)		1.51345	4.09655	4.68e-07	4.09084e-05
c131709_g2	thioredoxin 2	519	5	1.63743e-16	0.864	3	P:small molecule metabolic process; P:biological_process; F:oxidoreductase activity; P:homeostatic process	-	SIGNAL_PEPTIDE_H_REGION (PHOBIUS); SIGNAL_PEPTIDE_C_REGION (PHOBIUS); SIGNAL_PEPTIDE_N_REGION (PHOBIUS); NON_CYTOPLASMIC_DOMAIN (PHOBIUS); SIGNAL_PEPTIDE (PHOBIUS)		1.55036	4.61145	8.40867e-07	6.80379e-05
c146959_g1	protein disulfide-isomerase a6-like	1980	5	9.47654e-111	0.928	2	P:biological_process; P:homeostatic process; F:isomerase activity	-	IPR012336 (G3DSA:3.40.30.GENE3D); IPR013766 (PFAM); PTHR18929 (PANTHER); IPR017937 (PROSITE_PATTERNS); IPR012336 (SUPERFAMILY)		1.60262	3.90351	2.05e-07	2.01773e-05
c152555_g2	copper homeostasis protein cutc homolog isoform x1 gi	1255	5	6.13868e-153	0.926	2	P:homeostatic process; F:ion binding	-	IPR005627 (PFAM); IPR023648 (G3DSA:3.20.20.GENE3D); PTHR12598:SF0 (PANTHER); IPR005627 (PANTHER); IPR005627 (HAMAP); IPR023648 (SUPERFAMILY)		1.60776	1.45089	1.15583e-06	8.88899e-05
c134506_g1	sodium hydrogen exchanger 5-like	2427	5	0	0.952	4	P:transmembrane transport; F:transmembrane transporter activity; P:homeostatic process; C:cellular_component	-	IPR018410 (PRINTS); IPR004709 (PRINTS); IPR006153 (PFAM); IPR004709 (TIGRFAM); IPR018422 (PANTHER); PTHR10110:SF56 (PANTHER); NON_CYTOPLASMIC_DOMAIN (PHOBIUS); NON_CYTOPLASMIC_DOMAIN (PHOBIUS); NON_CYTOPLASMIC_DOMAIN (PHOBIUS); CYTOPLASMIC_DOMAIN (PHOBIUS); TRANSMEMBRANE (PHOBIUS); SIGNAL_PEPTIDE_C_REGION (PHOBIUS); CYTOPLASMIC_DOMAIN (PHOBIUS); NON_CYTOPLASMIC_DOMAIN (PHOBIUS); TRANSMEMBRANE (PH…		1.66277	1.96701	0.00306623	0.0497044
c134364_g1	interleukin-1 beta	1081	5	4.97266e-153	0.816	11	P:cell division; P:cell proliferation; C:extracellular space; P:signal transduction; P:homeostatic process; C:protein complex; F:molecular_function; P:response to stress; P:immune system process; P:growth; C:plasma membrane	-	IPR003294 (PRINTS); IPR000975 (PRINTS); PR01359 (PRINTS); SM00125 (SMART); G3DSA:2.80.10.50 (GENE3D); IPR000975 (PFAM); IPR003502 (PFAM); IPR003296 (PTHR10078:PANTHER); PTHR10078 (PANTHER); IPR008996 (SUPERFAMILY)		2.76384	1.76213	5.37779e-08	6.35745e-06
28d Multistressor treatment vs. 28d Control Treatment
Seq_Name	Seq_Description	Seq_Length	#Hits	min_eValue	mean Similarity	#GOs	GOs	Enzyme_Codes	InterProScan		logFC	logCPM	PValue	FDR
c158870_g1	maternal embryonic leucine zipper kinase	2836	5	0	0.9	9	P:homeostatic process; P:cellular protein modification process; P:anatomical structure development; P:cell differentiation; F:ion binding; P:cellular amino acid metabolic process; P:circulatory system process; F:kinase activity; P:immune system process	EC:2.7.11.0	TRANSMEMBRANE (PHOBIUS); CYTOPLASMIC_DOMAIN (PHOBIUS); NON_CYTOPLASMIC_DOMAIN (PHOBIUS); NON_CYTOPLASMIC_DOMAIN (PHOBIUS); CYTOPLASMIC_DOMAIN (PHOBIUS); TRANSMEMBRANE (PHOBIUS); TRANSMEMBRANE (PHOBIUS); TMhelix (TMHMM); TMhelix (TMHMM)		2.10372	2.50442	4.40368e-06	0.00616828
c173038_g3	tpa: caspase-3 precursor	1873	5	3.43204e-14	0.73	16	P:biological_process; P:signal transduction; P:cell morphogenesis; P:anatomical structure development; P:anatomical structure formation involved in morphogenesis; F:peptidase activity; P:DNA metabolic process; P:immune system process; C:plasma membrane; F:molecular_function; P:response to stress; C:nucleoplasm; P:cell death; P:homeostatic process; P:cell differentiation; P:nucleobase-containing c…	EC:3.4.23.0	no IPS match		9.28946	5.82677	1.93375e-05	0.0155705
56d Multistressor treatment vs. 56d Control Treatment
Seq_Name	Seq_Description	Seq_Length	#Hits	min_eValue	mean Similarity	#GOs	GOs	Enzyme_Codes	InterProScan		logFC	logCPM	PValue	FDR
c173038_g3	tpa: caspase-3 precursor	1873	5	3.43204e-14	0.73	16	P:biological_process; P:signal transduction; P:cell morphogenesis; P:anatomical structure development; P:anatomical structure formation involved in morphogenesis; F:peptidase activity; P:DNA metabolic process; P:immune system process; C:plasma membrane; F:molecular_function; P:response to stress; C:nucleoplasm; P:cell death; P:homeostatic process; P:cell differentiation; P:nucleobase-containing c…	EC:3.4.23.0	no IPS match		-11.7335	6.74067	1.16944e-07	0.000195632
c156482_g1	band 3 anion exchange	2957	5	0	0.898	7	P:embryo development; F:transmembrane transporter activity; P:homeostatic process; P:anatomical structure development; P:cell differentiation; C:cellular_component; P:transport; P:immune system process	-	IPR001717 (PRINTS); IPR003020 (PRINTS); IPR011531 (PFAM); IPR013769 (G3DSA:3.40.1100.GENE3D); IPR013769 (PFAM); IPR003020 (TIGRFAM); G3DSA:1.10.287.570 (GENE3D); IPR003020 (PANTHER); PTHR11453:SF12 (PANTHER); IPR018241 (PROSITE_PATTERNS); CYTOPLASMIC_DOMAIN (PHOBIUS); TRANSMEMBRANE (PHOBIUS); TRANSMEMBRANE (PHOBIUS); NON_CYTOPLASMIC_DOMAIN (PHOBIUS); TRANSMEMBRANE (PHOBIUS); TRANSMEMBRANE (PHOBIU…		-1.52338	7.14203	0.000209609	0.0328602
c117756_g1	t-cell acute lymphocytic leukemia protein 1-like	2728	5	0	0.906	6	P:embryo development; F:DNA binding; P:homeostatic process; P:anatomical structure development; P:cell differentiation; P:anatomical structure formation involved in morphogenesis; P:immune system process; F:molecular_function	-	no IPS match		-1.45534	2.84434	0.000228403	0.0347752
c166867_g2	sh3 domain-binding glutamic acid-rich-like protein 3 gi	2522	5	7.53952e-39	0.962	2	P:biological_process; F:oxidoreductase activity; P:homeostatic process; F:molecular_function	-	CYTOPLASMIC_DOMAIN (PHOBIUS); NON_CYTOPLASMIC_DOMAIN (PHOBIUS); TRANSMEMBRANE (PHOBIUS); TMhelix (TMHMM)		0.794052	6.42298	0.000118799	0.0225926
c167311_g1	sh3 domain-binding glutamic acid-rich-like protein 3 gi	2522	5	2.1046e-48	0.958	2	P:biological_process; F:oxidoreductase activity; P:homeostatic process; F:molecular_function	-	NON_CYTOPLASMIC_DOMAIN (PHOBIUS); CYTOPLASMIC_DOMAIN (PHOBIUS); TRANSMEMBRANE (PHOBIUS); TMhelix (TMHMM)		0.818479	6.42823	7.48212e-05	0.0165352
c161531_g2	atpase mitochondrial precursor	709	5	1.7256e-24	0.936	10	P:small molecule metabolic process; P:biological_process; P:homeostatic process; P:cofactor metabolic process; C:mitochondrion; P:anatomical structure development; P:cell differentiation; P:cellular nitrogen compound metabolic process; P:biosynthetic process; F:enzyme regulator activity; P:immune system process	-	SIGNAL_PEPTIDE_N_REGION (PHOBIUS); SIGNAL_PEPTIDE_C_REGION (PHOBIUS); SIGNAL_PEPTIDE_H_REGION (PHOBIUS); SIGNAL_PEPTIDE (PHOBIUS); NON_CYTOPLASMIC_DOMAIN (PHOBIUS); SignalP-noTM (SIGNALP_EUK)		0.979871	2.63415	9.69823e-05	0.019779
c159176_g1	maternal embryonic leucine zipper kinase	2836	5	0	0.9	9	P:homeostatic process; P:cellular protein modification process; P:anatomical structure development; P:cell differentiation; F:ion binding; P:cellular amino acid metabolic process; P:circulatory system process; F:kinase activity; P:immune system process	EC:2.7.11.0	TRANSMEMBRANE (PHOBIUS); CYTOPLASMIC_DOMAIN (PHOBIUS); NON_CYTOPLASMIC_DOMAIN (PHOBIUS); CYTOPLASMIC_DOMAIN (PHOBIUS); NON_CYTOPLASMIC_DOMAIN (PHOBIUS); TRANSMEMBRANE (PHOBIUS); TRANSMEMBRANE (PHOBIUS); TMhelix (TMHMM); TMhelix (TMHMM)		1.31324	2.36526	8.54165e-05	0.0179719
c158870_g1	maternal embryonic leucine zipper kinase	2836	5	0	0.9	9	P:homeostatic process; P:cellular protein modification process; P:anatomical structure development; P:cell differentiation; F:ion binding; P:cellular amino acid metabolic process; P:circulatory system process; F:kinase activity; P:immune system process	EC:2.7.11.0	TRANSMEMBRANE (PHOBIUS); CYTOPLASMIC_DOMAIN (PHOBIUS); NON_CYTOPLASMIC_DOMAIN (PHOBIUS); NON_CYTOPLASMIC_DOMAIN (PHOBIUS); CYTOPLASMIC_DOMAIN (PHOBIUS); TRANSMEMBRANE (PHOBIUS); TRANSMEMBRANE (PHOBIUS); TMhelix (TMHMM); TMhelix (TMHMM)		1.57089	2.24061	2.19959e-05	0.00735921
